# Supplementary material for: Transcriptome profiling of Elymus sibiricus, an important forage grass in Qinghai-Tibet plateau, reveals novel insights into candidate genes that potentially connected to seed shattering
Source: BMC Plant Biol. 2017 Apr 21;17:78. doi: 10.1186/s12870-017-1026-2 (PMC5399857; doi:10.1186/s12870-017-1026-2)
Supplement: Supplementary file 1 — Primers used for qRT-PCR analysis. (XLS 22 kb) [file 12870_2017_1026_MOESM1_ESM.xls]

## Sheet: Sheet1
Table S1. Primers used for qRT-PCR analysis
Target CDSs	Forward primer (5'-3')	Reverse primer (5'-3')
c66041.graph_c0 (PAL)	CTCCTTGAGGCACTCCAGCA	GCACAGCAGAACCGTATCGC
c70522.graph_c2 (GLU)	CGTACCACCAACCGAGCAAT	GGAGCACTGTGAATGAGCCAA
c62894.graph_c0 (CCoAOMT)	CCTGATGAAGCTCGTCAAGGTC	TCGCGGTAGTAGCGGATGTAC
c73633.graph_c0 (POX)	CCCGACGTGTTCGACAACA	GGTGAGCACCTTGATCTGGC
c71266.graph_c1 (SnRK2)	GCCGAAATCAACTGTGGGAA	CCGACGAAAATCTTGGCAAT
c73982.graph_c0 (ETR)	AGCGGCGTTGAGTTCTCGT	TGGAACACCCTCGTCTCGTC
c69083.graph_c0 (CAT)	GCGGTGCCTTTGGGTATCA	CGCAGAAAACGAACAACTTGC
c73552.graph_c0 (EGL)	CTTCAGAACGCAGGGTGGAC	GTCTTCCCCGAGGTGAGCAT
c59699.graph_c0 (XIP1)	TTGGATGGCGTAGCTGCTG	CGTTCACCCGAAGAACCTCTAC
c66592.graph_c0 (CesA)	CCTATCGCTCATGGCGTACA	CCGGTGACCTTGGCTCAAT
Es-GAPDHF	CTTCACCACCGTCGAAAAGG	CGTGCTGGCTTGGGTCATA
