# Supplementary material for: Transcriptome profiling of Elymus sibiricus, an important forage grass in Qinghai-Tibet plateau, reveals novel insights into candidate genes that potentially connected to seed shattering
Source: BMC Plant Biol. 2017 Apr 21;17:78. doi: 10.1186/s12870-017-1026-2 (PMC5399857; doi:10.1186/s12870-017-1026-2)
Supplement: Supplementary file 3 — Significantly-enriched GO terms found in three differentially expressed transcript sets. (XLS 49 kb) [file 12870_2017_1026_MOESM3_ESM.xls]

## Sheet: Sheet1
Table S2. Significantly enriched Go terms found in three differentially expressed transcript sets
DEG sets	Gene_Ontology_term	Cluter_frequency	Genome_frequency	P-value	Corrected_P-value
Xh09-7 vs ZhN03-7
	Biological Process: RNA-dependent DNA replication (GO:0006278);	22 out of 109 20.1834862385321%	947 out of 24848 3.81117192530586%	1.24855e-10	4.24507e-09
	Biological Process: DNA recombination (GO:0006310);	13 out of 109 11.9266055045872%	648 out of 24848 2.60785576303928%	5.39893e-06	0.000183564
	Biological Process: DNA metabolic process (GO:0006259);	9 out of 109 8.25688073394495%	379 out of 24848 1.52527366387637%	4.52932e-05	0.00153997
	Biological Process: response to stimulus (GO:0050896);	4 out of 109 3.6697247706422%	97 out of 24848 0.390373470701867%	0.000887308	0.0301685
	Cellular Component: intracellular membrane-bounded organelle (GO:0043231);	7 out of 89 7.86516853932584%	254 out of 19047 1.33354334015856%	0.000187685	0.00337834
	Cellular Component: cytoplasmic part (GO:0044444);	6 out of 89 6.74157303370786%	188 out of 19047 0.987032078542553%	0.000251591	0.00452864
	Molecular Function: RNA-directed DNA polymerase activity (GO:0003964);	22 out of 135 16.2962962962963%	963 out of 27145 3.54761466200037%	2.37257e-09	7.82947e-08
	Molecular Function: RNA binding (GO:0003723);	23 out of 135 17.037037037037%	1528 out of 27145 5.62902928716154%	1.85317e-06	6.11546e-05
	Molecular Function: aspartic-type endopeptidase activity (GO:0004190);	11 out of 135 8.14814814814815%	372 out of 27145 1.37041812488488%	2.71554e-06	8.96127e-05
	Molecular Function: DNA binding (GO:0003677);	23 out of 135 17.037037037037%	2096 out of 27145 7.72149567139436%	0.000263258	0.00868752
	Molecular Function: protein kinase activity (GO:0004672);	9 out of 135 6.66666666666667%	453 out of 27145 1.66881561981949%	0.00045443	0.0149962
XH09-21 vs ZhN03-21
	Biological Process: photosystem II assembly (GO:0010207);	40 out of 1330 3.00751879699248%	107 out of 24848 0.430618158403091%	0	0
	Biological Process: regulation of protein dephosphorylation (GO:0035304);	23 out of 1330 1.72932330827068%	59 out of 24848 0.237443657437218%	0	0
	Biological Process: isopentenyl diphosphate biosynthetic process, methylerythritol 4-phosphate pathway (GO:0019288);	44 out of 1330 3.30827067669173%	164 out of 24848 0.660012878300064%	0	0
	Biological Process: pentose-phosphate shunt (GO:0006098);	44 out of 1330 3.30827067669173%	161 out of 24848 0.647939471989697%	0	0
	Biological Process: rRNA processing (GO:0006364);	48 out of 1330 3.60902255639098%	267 out of 24848 1.07453316162267%	0	0
	Biological Process: photosynthetic electron transport in photosystem I (GO:0009773);	22 out of 1330 1.65413533834586%	35 out of 24848 0.140856406954282%	6.82144e-20	3.50622e-17
	Biological Process: plastid organization (GO:0009657);	18 out of 1330 1.35338345864662%	34 out of 24848 0.13683193818416%	1.13042e-14	5.81036e-12
	Biological Process: divalent metal ion transport (GO:0070838);	16 out of 1330 1.20300751879699%	31 out of 24848 0.124758531873793%	5.82353e-13	2.99329e-10
	Biological Process: chloroplast relocation (GO:0009902);	26 out of 1330 1.95488721804511%	89 out of 24848 0.358177720540889%	9.04721e-13	4.65026e-10
	Biological Process: chlorophyll biosynthetic process (GO:0015995);	25 out of 1330 1.8796992481203%	85 out of 24848 0.342079845460399%	1.25067e-12	6.42842e-10
	Biological Process: thylakoid membrane organization (GO:0010027);	34 out of 1330 2.55639097744361%	156 out of 24848 0.627817128139086%	1.42197e-12	7.30894e-10
	Biological Process: positive regulation of catalytic activity (GO:0043085);	21 out of 1330 1.57894736842105%	65 out of 24848 0.261590470057952%	1.06636e-11	5.48108e-09
	Biological Process: response to red light (GO:0010114);	20 out of 1330 1.50375939849624%	62 out of 24848 0.249517063747585%	3.45241e-11	1.77454e-08
	Biological Process: cellular cation homeostasis (GO:0030003);	16 out of 1330 1.20300751879699%	40 out of 24848 0.160978750804894%	7.71072e-11	3.96331e-08
	Biological Process: response to blue light (GO:0009637);	19 out of 1330 1.42857142857143%	58 out of 24848 0.233419188667096%	7.85506e-11	4.0375e-08
	Biological Process: response to far red light (GO:0010218);	19 out of 1330 1.42857142857143%	61 out of 24848 0.245492594977463%	2.11633e-10	1.08779e-07
	Biological Process: response to cold (GO:0009409);	39 out of 1330 2.93233082706767%	237 out of 24848 0.953799098518995%	3.73177e-10	1.91813e-07
	Biological Process: regulation of transcription, DNA-templated (GO:0006355);	116 out of 1330 8.7218045112782%	1205 out of 24848 4.84948486799742%	4.8971e-10	2.51711e-07
	Biological Process: regulation of proton transport (GO:0010155);	14 out of 1330 1.05263157894737%	36 out of 24848 0.144880875724404%	1.85106e-09	9.51444e-07
	Biological Process: carotenoid biosynthetic process (GO:0016117);	20 out of 1330 1.50375939849624%	76 out of 24848 0.305859626529298%	1.99056e-09	1.02315e-06
	Biological Process: cysteine biosynthetic process (GO:0019344);	23 out of 1330 1.72932330827068%	101 out of 24848 0.406471345782357%	2.73373e-09	1.40514e-06
	Biological Process: photosynthesis (GO:0015979);	20 out of 1330 1.50375939849624%	84 out of 24848 0.338055376690277%	1.30129e-08	6.68864e-06
	Biological Process: response to karrikin (GO:0080167);	25 out of 1330 1.8796992481203%	134 out of 24848 0.539278815196394%	4.18429e-08	2.15072e-05
	Biological Process: unsaturated fatty acid biosynthetic process (GO:0006636);	13 out of 1330 0.977443609022556%	39 out of 24848 0.156954282034771%	6.14282e-08	3.15741e-05
	Biological Process: defense response to bacterium (GO:0042742);	33 out of 1330 2.4812030075188%	228 out of 24848 0.917578879587894%	1.96332e-07	0.000100915
	Biological Process: photosynthesis, light harvesting (GO:0009765);	8 out of 1330 0.601503759398496%	15 out of 24848 0.0603670315518352%	3.02899e-07	0.00015569
	Biological Process: glucosinolate biosynthetic process (GO:0019761);	16 out of 1330 1.20300751879699%	67 out of 24848 0.269639407598197%	3.49616e-07	0.000179702
	Biological Process: protein targeting to membrane (GO:0006612);	16 out of 1330 1.20300751879699%	78 out of 24848 0.313908564069543%	3.06762e-06	0.00157676
	Biological Process: regulation of plant-type hypersensitive response (GO:0010363);	16 out of 1330 1.20300751879699%	81 out of 24848 0.32598197037991%	5.14969e-06	0.00264694
	Biological Process: galactose transport (GO:0015757);	5 out of 1330 0.37593984962406%	7 out of 24848 0.0281712813908564%	8.36494e-06	0.00429958
	Biological Process: transcription from plastid promoter (GO:0042793);	13 out of 1330 0.977443609022556%	58 out of 24848 0.233419188667096%	9.22505e-06	0.00474168
	Biological Process: reductive pentose-phosphate cycle (GO:0019253);	7 out of 1330 0.526315789473684%	16 out of 24848 0.0643915003219575%	9.24473e-06	0.00475179
	Biological Process: stomatal complex morphogenesis (GO:0010103);	15 out of 1330 1.12781954887218%	76 out of 24848 0.305859626529298%	1.01927e-05	0.00523905
	Biological Process: maltose metabolic process (GO:0000023);	16 out of 1330 1.20300751879699%	86 out of 24848 0.346104314230522%	1.15146e-05	0.00591851
	Biological Process: response to high light intensity (GO:0009644);	17 out of 1330 1.2781954887218%	97 out of 24848 0.390373470701867%	1.41753e-05	0.00728609
	Biological Process: protein autophosphorylation (GO:0046777);	15 out of 1330 1.12781954887218%	80 out of 24848 0.321957501609788%	1.94756e-05	0.0100105
	Biological Process: photosynthesis, light reaction (GO:0019684);	10 out of 1330 0.75187969924812%	38 out of 24848 0.152929813264649%	2.22619e-05	0.0114426
	Biological Process: response to nitrate (GO:0010167);	10 out of 1330 0.75187969924812%	38 out of 24848 0.152929813264649%	2.22619e-05	0.0114426
	Biological Process: detection of biotic stimulus (GO:0009595);	8 out of 1330 0.601503759398496%	24 out of 24848 0.0965872504829362%	2.2449e-05	0.0115388
	Biological Process: response to abscisic acid (GO:0009737);	29 out of 1330 2.18045112781955%	235 out of 24848 0.945750160978751%	2.51269e-05	0.0129152
	Biological Process: citrate transport (GO:0015746);	4 out of 1330 0.300751879699248%	5 out of 24848 0.0201223438506117%	3.91204e-05	0.0201079
	Biological Process: cell differentiation (GO:0030154);	15 out of 1330 1.12781954887218%	85 out of 24848 0.342079845460399%	4.10706e-05	0.0211103
	Biological Process: regulation of multi-organism process (GO:0043900);	8 out of 1330 0.601503759398496%	26 out of 24848 0.104636188023181%	4.33251e-05	0.0222691
	Biological Process: response to wounding (GO:0009611);	25 out of 1330 1.8796992481203%	203 out of 24848 0.816967160334836%	9.14332e-05	0.0469966
	Biological Process: response to nematode (GO:0009624);	18 out of 1330 1.35338345864662%	123 out of 24848 0.495009658725048%	9.68475e-05	0.0497796
	Cellular Component: chloroplast envelope (GO:0009941);	96 out of 1164 8.24742268041237%	416 out of 19047 2.18407098230692%	1.05893e-12	9.31859e-11
	Cellular Component: chloroplast thylakoid membrane (GO:0009535);	85 out of 1164 7.30240549828179%	257 out of 19047 1.34929385205019%	1.24301e-12	1.09385e-10
	Cellular Component: chloroplast stroma (GO:0009570);	91 out of 1164 7.81786941580756%	534 out of 19047 2.80359111671129%	6.68177e-12	5.87995e-10
	Cellular Component: chloroplast thylakoid lumen (GO:0009543);	18 out of 1164 1.54639175257732%	47 out of 19047 0.246758019635638%	1.04346e-10	9.18248e-09
	Cellular Component: apoplast (GO:0048046);	52 out of 1164 4.46735395189003%	364 out of 19047 1.91106210951856%	9.33736e-09	8.21688e-07
	Cellular Component: plastoglobule (GO:0010287);	17 out of 1164 1.46048109965636%	56 out of 19047 0.294009555310548%	2.07847e-08	1.82906e-06
	Cellular Component: stromule (GO:0010319);	13 out of 1164 1.11683848797251%	36 out of 19047 0.189006142699638%	9.56111e-08	8.41378e-06
	Cellular Component: photosystem I reaction center (GO:0009538);	5 out of 1164 0.429553264604811%	5 out of 19047 0.0262508531527275%	8.45521e-07	7.44058e-05
	Cellular Component: NAD(P)H dehydrogenase complex (plastoquinone) (GO:0010598);	6 out of 1164 0.515463917525773%	8 out of 19047 0.0420013650443639%	1.29473e-06	0.000113936
	Cellular Component: chloroplast photosystem I (GO:0030093);	4 out of 1164 0.343642611683849%	4 out of 19047 0.021000682522182%	1.38804e-05	0.00122147
	Cellular Component: chloroplast photosystem II (GO:0030095);	5 out of 1164 0.429553264604811%	7 out of 19047 0.0367511944138184%	1.60017e-05	0.00140815
	Cellular Component: integral component of plasma membrane (GO:0005887);	10 out of 1164 0.859106529209622%	38 out of 19047 0.199506483960729%	6.84418e-05	0.00602288
	Cellular Component: light-harvesting complex (GO:0030076);	4 out of 1164 0.343642611683849%	6 out of 19047 0.031501023783273%	0.000188428	0.0165817
	Cellular Component: chloroplast thylakoid (GO:0009534);	10 out of 1164 0.859106529209622%	45 out of 19047 0.236257678374547%	0.000312586	0.0275076
	Cellular Component: chloroplast stromal thylakoid (GO:0009533);	4 out of 1164 0.343642611683849%	7 out of 19047 0.0367511944138184%	0.00041833	0.036813
	Cellular Component: thylakoid (GO:0009579);	12 out of 1164 1.03092783505155%	64 out of 19047 0.336010920354912%	0.000437064	0.0384616
	Molecular Function: sequence-specific DNA binding transcription factor activity (GO:0003700);	82 out of 1396 5.87392550143267%	687 out of 27145 2.53085282740836%	0	0
	Molecular Function: chlorophyll binding (GO:0016168);	8 out of 1396 0.573065902578797%	15 out of 27145 0.0552587953582612%	2.23165e-07	5.60144e-05
	Molecular Function: sequence-specific DNA binding (GO:0043565);	42 out of 1396 3.00859598853868%	366 out of 27145 1.34831460674157%	1.07556e-06	0.000269965
	Molecular Function: sugar transmembrane transporter activity (GO:0051119);	7 out of 1396 0.501432664756447%	15 out of 27145 0.0552587953582612%	4.18728e-06	0.00105101
	Molecular Function: galactose transmembrane transporter activity (GO:0005354);	5 out of 1396 0.358166189111748%	7 out of 27145 0.0257874378338552%	6.87628e-06	0.00172595
	Molecular Function: transporter activity (GO:0005215);	32 out of 1396 2.29226361031519%	286 out of 27145 1.05360103149751%	3.26867e-05	0.00820436
	Molecular Function: citrate transmembrane transporter activity (GO:0015137);	4 out of 1396 0.286532951289398%	5 out of 27145 0.0184195984527537%	3.3403e-05	0.00838415
	Molecular Function: poly(U) RNA binding (GO:0008266);	5 out of 1396 0.358166189111748%	10 out of 27145 0.0368391969055075%	7.24241e-05	0.0181785
	Molecular Function: electron carrier activity (GO:0009055);	64 out of 1396 4.58452722063037%	763 out of 27145 2.81083072389022%	8.88819e-05	0.0223093
XH09-28 vs ZhN03-28
	Biological Process: translation (GO:0006412);	44 out of 406 10.8374384236453%	623 out of 24848 2.50724404378622%	1.19282e-12	2.37372e-10
	Biological Process: plastid organization (GO:0009657);	11 out of 406 2.70935960591133%	34 out of 24848 0.13683193818416%	4.0854e-12	8.12994e-10
	Biological Process: photosystem II assembly (GO:0010207);	16 out of 406 3.94088669950739%	107 out of 24848 0.430618158403091%	2.18061e-11	4.33942e-09
	Biological Process: photosynthetic electron transport in photosystem I (GO:0009773);	10 out of 406 2.46305418719212%	35 out of 24848 0.140856406954282%	1.55011e-10	3.08472e-08
	Biological Process: reductive pentose-phosphate cycle (GO:0019253);	7 out of 406 1.72413793103448%	16 out of 24848 0.0643915003219575%	2.97557e-09	5.92138e-07
	Biological Process: single-organism cellular process (GO:0044763);	17 out of 406 4.1871921182266%	203 out of 24848 0.816967160334836%	4.5129e-08	8.98068e-06
	Biological Process: response to blue light (GO:0009637);	9 out of 406 2.21674876847291%	58 out of 24848 0.233419188667096%	3.98839e-07	7.93689e-05
	Biological Process: regulation of protein dephosphorylation (GO:0035304);	9 out of 406 2.21674876847291%	59 out of 24848 0.237443657437218%	4.639e-07	9.23161e-05
	Biological Process: cysteine biosynthetic process (GO:0019344);	11 out of 406 2.70935960591133%	101 out of 24848 0.406471345782357%	8.24701e-07	0.000164116
	Biological Process: rRNA processing (GO:0006364);	17 out of 406 4.1871921182266%	267 out of 24848 1.07453316162267%	2.17908e-06	0.000433636
	Biological Process: response to far red light (GO:0010218);	8 out of 406 1.97044334975369%	61 out of 24848 0.245492594977463%	6.55278e-06	0.001304
	Biological Process: positive regulation of catalytic activity (GO:0043085);	8 out of 406 1.97044334975369%	65 out of 24848 0.261590470057952%	1.06103e-05	0.00211145
	Biological Process: reproductive structure development (GO:0048608);	5 out of 406 1.23152709359606%	23 out of 24848 0.0925627817128139%	2.99948e-05	0.00596896
	Biological Process: response to high light intensity (GO:0009644);	9 out of 406 2.21674876847291%	97 out of 24848 0.390373470701867%	3.05659e-05	0.00608262
	Biological Process: post-embryonic development (GO:0009791);	7 out of 406 1.72413793103448%	58 out of 24848 0.233419188667096%	4.33117e-05	0.00861902
	Biological Process: RNA metabolic process (GO:0016070);	8 out of 406 1.97044334975369%	83 out of 24848 0.334030907920155%	6.42214e-05	0.0127801
	Biological Process: response to red light (GO:0010114);	7 out of 406 1.72413793103448%	62 out of 24848 0.249517063747585%	6.69845e-05	0.0133299
	Biological Process: single-organism developmental process (GO:0044767);	6 out of 406 1.47783251231527%	43 out of 24848 0.173052157115261%	6.7048e-05	0.0133426
	Biological Process: photosynthesis (GO:0015979);	8 out of 406 1.97044334975369%	84 out of 24848 0.338055376690277%	6.99829e-05	0.0139266
	Biological Process: cellular protein metabolic process (GO:0044267);	7 out of 406 1.72413793103448%	63 out of 24848 0.253541532517708%	7.43105e-05	0.0147878
	Biological Process: divalent metal ion transport (GO:0070838);	5 out of 406 1.23152709359606%	31 out of 24848 0.124758531873793%	0.000136025	0.0270689
	Biological Process: response to stimulus (GO:0050896);	8 out of 406 1.97044334975369%	97 out of 24848 0.390373470701867%	0.000193015	0.03841
	Cellular Component: chloroplast thylakoid membrane (GO:0009535);	26 out of 345 7.53623188405797%	257 out of 19047 1.34929385205019%	3.02147e-12	1.81288e-10
	Cellular Component: photosystem I reaction center (GO:0009538);	5 out of 345 1.44927536231884%	5 out of 19047 0.0262508531527275%	1.89473e-09	1.13684e-07
	Cellular Component: ribosome (GO:0005840);	26 out of 345 7.53623188405797%	475 out of 19047 2.49383104950911%	6.16498e-07	3.69899e-05
	Cellular Component: apoplast (GO:0048046);	22 out of 345 6.3768115942029%	364 out of 19047 1.91106210951856%	9.09981e-07	5.45988e-05
	Cellular Component: intracellular organelle part (GO:0044446);	6 out of 345 1.73913043478261%	20 out of 19047 0.10500341261091%	1.05772e-06	6.34631e-05
	Cellular Component: cytoplasmic part (GO:0044444);	15 out of 345 4.34782608695652%	188 out of 19047 0.987032078542553%	1.80371e-06	0.000108222
	Cellular Component: ribonucleoprotein complex (GO:0030529);	11 out of 345 3.18840579710145%	129 out of 19047 0.677272011340369%	2.32811e-05	0.00139687
	Cellular Component: chloroplast envelope (GO:0009941);	21 out of 345 6.08695652173913%	416 out of 19047 2.18407098230692%	2.55126e-05	0.00153076
	Cellular Component: stromule (GO:0010319);	6 out of 345 1.73913043478261%	36 out of 19047 0.189006142699638%	4.16235e-05	0.00249741
	Cellular Component: cytosolic small ribosomal subunit (GO:0022627);	7 out of 345 2.02898550724638%	55 out of 19047 0.288759384680002%	5.78742e-05	0.00347245
	Cellular Component: macromolecular complex (GO:0032991);	4 out of 345 1.15942028985507%	14 out of 19047 0.0735023888276369%	9.17189e-05	0.00550313
	Cellular Component: small ribosomal subunit (GO:0015935);	6 out of 345 1.73913043478261%	42 out of 19047 0.220507166482911%	0.00010231	0.00613863
	Cellular Component: chloroplast thylakoid lumen (GO:0009543);	6 out of 345 1.73913043478261%	47 out of 19047 0.246758019635638%	0.000194089	0.0116454
	Cellular Component: photosystem II (GO:0009523);	4 out of 345 1.15942028985507%	17 out of 19047 0.0892529007192734%	0.000208892	0.0125335
	Cellular Component: intracellular membrane-bounded organelle (GO:0043231);	14 out of 345 4.05797101449275%	254 out of 19047 1.33354334015856%	0.000233832	0.0140299
	Cellular Component: chloroplast stroma (GO:0009570);	22 out of 345 6.3768115942029%	534 out of 19047 2.80359111671129%	0.000315936	0.0189561
	Cellular Component: intracellular part (GO:0044424);	7 out of 345 2.02898550724638%	76 out of 19047 0.399012967921457%	0.000450758	0.0270455
	Cellular Component: nucleosome (GO:0000786);	6 out of 345 1.73913043478261%	61 out of 19047 0.320260408463275%	0.000811776	0.0487066
	Molecular Function: structural constituent of ribosome (GO:0003735);	43 out of 426 10.093896713615%	619 out of 27145 2.28034628845091%	0	0
	Molecular Function: chlorophyll binding (GO:0016168);	5 out of 426 1.17370892018779%	15 out of 27145 0.0552587953582612%	2.45282e-06	0.000240376
	Molecular Function: heterocyclic compound binding (GO:1901363);	16 out of 426 3.75586854460094%	298 out of 27145 1.09780806778412%	2.23783e-05	0.00219308
	Molecular Function: organic cyclic compound binding (GO:0097159);	16 out of 426 3.75586854460094%	298 out of 27145 1.09780806778412%	2.23783e-05	0.00219308
	Molecular Function: glyceraldehyde-3-phosphate dehydrogenase (NADP+) (phosphorylating) activity (GO:0047100);	2 out of 426 0.469483568075117%	2 out of 27145 0.00736783938110149%	0.000245717	0.0240802
	Molecular Function: exopeptidase activity (GO:0008238);	2 out of 426 0.469483568075117%	3 out of 27145 0.0110517590716522%	0.000729474	0.0714884
	Molecular Function: protein binding (GO:0005515);	8 out of 426 1.87793427230047%	131 out of 27145 0.482593479462148%	0.00111227	0.109002
	Molecular Function: ribonucleoside-diphosphate reductase activity, thioredoxin disulfide as acceptor (GO:0004748);	2 out of 426 0.469483568075117%	4 out of 27145 0.014735678762203%	0.00144377	0.14149
	Molecular Function: ribulose-bisphosphate carboxylase activity (GO:0016984);	2 out of 426 0.469483568075117%	4 out of 27145 0.014735678762203%	0.00144377	0.14149
	Molecular Function: protein heterodimerization activity (GO:0046982);	7 out of 426 1.64319248826291%	108 out of 27145 0.397863326579481%	0.00159845	0.156648
	Molecular Function: nucleotide binding (GO:0000166);	27 out of 426 6.33802816901408%	991 out of 27145 3.65076441333579%	0.00417444	0.409096
Note: The significantly enriched functional cluters were selected based on a corrected q value less than 0.05.
