# Supplementary material for: Transcriptome profiling of Elymus sibiricus, an important forage grass in Qinghai-Tibet plateau, reveals novel insights into candidate genes that potentially connected to seed shattering
Source: BMC Plant Biol. 2017 Apr 21;17:78. doi: 10.1186/s12870-017-1026-2 (PMC5399857; doi:10.1186/s12870-017-1026-2)
Supplement: Supplementary file 7 — Differentially expressed transcripts related to seed shattering found in three DETs sets at three time points. (XLS 567 kb) [file 12870_2017_1026_MOESM7_ESM.xls]

## Sheet: Sheet1
Table S3. Candidate transcripts involved in seed shattering found in two genotypes at three developmental stages
Gene function	ID	XH09-7-1_FPKM	XH09-7-2_FPKM	XH09-7-3_FPKM	ZhN03-7-1_FPKM	ZhN03-7-2_FPKM	ZhN03-7-3_FPKM	FDR	log2FC	regulated	COG_class	COG_class_annotation	GO_annotation	KEGG_annotation	KOG_class	KOG_class_annotation	Pfam_annotation	Swissprot_annotation	nr_annotation
Cell wall hydrolysis/modification (5)
	c39452.graph_c0	0	0	0	2.49138	1.06589	1.09847	0.00723706	Inf	up	--	--	Molecular Function: magnesium ion binding (GO:0000287);; Molecular Function: ketol-acid reductoisomerase activity (GO:0004455);; Molecular Function: copper ion binding (GO:0005507);; Cellular Component: cell wall (GO:0005618);; Cellular Component: mitochondrion (GO:0005739);; Biological Process: gluconeogenesis (GO:0006094);; Biological Process: glycolysis (GO:0006096);; Biological Process: purin…	K00053|5.37461e-10|zma:100382989|uncharacterized LOC100382989; K00053 ketol-acid reductoisomerase [EC:1.1.1.86] (A)	--	--	--	Ketol-acid reductoisomerase, chloroplastic (Precursor) GN=OJ1735_C10.18 OS=Oryza sativa subsp. japonica (Rice) PE=1 SV=1	Ketol-acid reductoisomerase, chloroplastic [Triticum urartu]
	c51798.graph_c0	0	0	0	3.4561	2.50919	3.6941	0.00712012	Inf	up	--	--	--	--	[M]	Cell wall/membrane/envelope biogenesis	--	--	unnamed protein product [Triticum aestivum]
	c27052.graph_c0	0	0.177556	0	2.91635	3.32723	8.06801	0.00715298	6.32873	up	[E]	Amino acid transport and metabolism	Biological Process: tryptophan biosynthetic process (GO:0000162);; Molecular Function: tryptophan synthase activity (GO:0004834);; Cellular Component: chloroplast stroma (GO:0009570);; Molecular Function: indole-3-glycerol-phosphate lyase activity (GO:0033984);; Biological Process: defense response to bacterium (GO:0042742);; Biological Process: defense response by callose deposition in cell wall…	K01695|1.99577e-47|obr:102700254|tryptophan synthase alpha chain-like; K01695 tryptophan synthase alpha chain [EC:4.2.1.20] (A)	[E]	Amino acid transport and metabolism	Tryptophan synthase alpha chain;; Histidine biosynthesis protein;; PcrB family	Tryptophan synthase alpha chain, chloroplastic (Precursor) GN=T14E10.210 OS=Arabidopsis thaliana (Mouse-ear cress) PE=1 SV=1	PREDICTED: tryptophan synthase alpha chain-like [Oryza brachyantha]
	c60174.graph_c0	14.5392	7.11255	8.17002	0	0	0	1.86858e-08	#NAME?	down	--	--	Molecular Function: peroxidase activity (GO:0004601);; Biological Process: response to oxidative stress (GO:0006979);; Cellular Component: cytoplasmic membrane-bounded vesicle (GO:0016023);; Molecular Function: heme binding (GO:0020037);; Molecular Function: metal ion binding (GO:0046872);; Biological Process: oxidation-reduction process (GO:0055114);;	K00430|2.16577e-148|bdi:100831194|cationic peroxidase SPC4-like; K00430 peroxidase [EC:1.11.1.7] (A)	--	--	Peroxidase	Peroxidase 12 (Precursor) OS=Arabidopsis thaliana (Mouse-ear cress) PE=1 SV=1	Peroxidase 12 [Aegilops tauschii]
	c14950.graph_c0	0	0.133958	0	1.16484	2.95322	1.82608	0.00343705	5.46014	up	--	--	--	K00430|6.2562e-11|bdi:100844420|peroxidase 2-like; K00430 peroxidase [EC:1.11.1.7] (A)	--	--	--	--	Peroxidase 2 [Triticum urartu]
Hydrolase activity (4)
	c72047.graph_c1	87.8714	66.3343	68.1488	10.6713	18.0842	15.922	2.00945e-06	-2.39462	down	[I]	Lipid transport and metabolism	Biological Process: metabolic process (GO:0008152);; Molecular Function: hydrolase activity (GO:0016787);;	--	[V]	Defense mechanisms	alpha/beta hydrolase fold;; Alpha/beta hydrolase family;; Carboxylesterase family	Probable carboxylesterase 15 GN=CXE15 OS=Arabidopsis thaliana (Mouse-ear cress) PE=2 SV=1	predicted protein [Hordeum vulgare subsp. vulgare]
	c30667.graph_c0	1.54473	1.44094	1.46045	0	0	0	2.16348e-06	#NAME?	down	--	--	Molecular Function: nucleic acid binding (GO:0003676);; Cellular Component: mitochondrion (GO:0005739);; Biological Process: nucleobase-containing compound metabolic process (GO:0006139);; Cellular Component: membrane (GO:0016020);; Molecular Function: hydrolase activity (GO:0016787);;	--	[R]	General function prediction only	Reverse transcriptase-like;; zinc-binding in reverse transcriptase	Putative ribonuclease H protein At1g65750 GN=At1g65750 OS=Arabidopsis thaliana (Mouse-ear cress) PE=3 SV=1	retrotransposon protein, putative, unclassified [Oryza sativa Japonica Group]
	c54680.graph_c1	19.8686	14.9395	17.8782	1.21734	1.19044	2.04469	1.72282e-05	-3.63709	down	--	--	Cellular Component: mitochondrion (GO:0005739);; Cellular Component: cytoplasmic membrane-bounded vesicle (GO:0016023);; Molecular Function: hydrolase activity (GO:0016787);;	K16292|7.15535e-16|osa:4346292|Os08g0556900; K16292 KDEL-tailed cysteine endopeptidase [EC:3.4.22.-] (A)	[O]	Posttranslational modification, protein turnover, chaperones	Cathepsin propeptide inhibitor domain (I29)	Cysteine proteinase EP-B 2 (Precursor) GN=EPB2 OS=Hordeum vulgare (Barley) PE=1 SV=1	Os08g0556900 [Oryza sativa Japonica Group]
	c27685.graph_c0	2.23459	5.76946	6.2374	0	0	0.436932	0.00862335	-5.04735	down	--	--	Molecular Function: phospholipase activity (GO:0004620);; Biological Process: lipid metabolic process (GO:0006629);; Molecular Function: phosphoric diester hydrolase activity (GO:0008081);; Molecular Function: ion binding (GO:0043167);; Biological Process: response to stimulus (GO:0050896);;	K01115|2.19156e-07|mus:103993201|phospholipase D gamma 1-like; K01115 phospholipase D1/2 [EC:3.1.4.4] (A)	[I]	Lipid transport and metabolism	--	Phospholipase D gamma 1 GN=PLDGAMMA1 OS=Arabidopsis thaliana (Mouse-ear cress) PE=1 SV=1	hypothetical protein OsJ_32215 [Oryza sativa Japonica Group]
Phytohormone metabolism/signaling/response (3)
	c50676.graph_c0	0	0.0219518	0	15.4615	13.4779	15.8847	1.0011e-36	10.9882	up	[O]	Posttranslational modification, protein turnover, chaperones	Cellular Component: ubiquitin ligase complex (GO:0000151);; Cellular Component: nucleus (GO:0005634);; Biological Process: response to hormone (GO:0009725);; Cellular Component: intracellular non-membrane-bounded organelle (GO:0043232);; Cellular Component: cytoplasmic part (GO:0044444);; Cellular Component: intracellular organelle part (GO:0044446);;	K03347|0|zma:103635893|cullin-1-like; K03347 cullin 1 (A)	[D]	Cell cycle control, cell division, chromosome partitioning	Cullin family;; Cullin protein neddylation domain;; Cullin family	Cullin-1 GN=CUL1 OS=Arabidopsis thaliana (Mouse-ear cress) PE=1 SV=1	PREDICTED: cullin-1-like [Zea mays]
	c23015.graph_c0	3.12908	2.91884	3.90925	0	0	0	8.76936e-07	#NAME?	down	--	--	Molecular Function: DNA binding (GO:0003677);; Molecular Function: sequence-specific DNA binding transcription factor activity (GO:0003700);; Cellular Component: nucleus (GO:0005634);; Biological Process: regulation of transcription, DNA-templated (GO:0006355);; Biological Process: response to anoxia (GO:0034059);;	--	--	--	AP2 domain	Ethylene-responsive transcription factor ERF071 GN=ERF071 OS=Arabidopsis thaliana (Mouse-ear cress) PE=2 SV=1	hypothetical protein AMTR_s00010p00098700 [Amborella trichopoda]
	c24235.graph_c0	4.80132	4.95858	4.25252	0	0	0	0.00164255	#NAME?	down	--	--	Cellular Component: membrane (GO:0016020);; Cellular Component: cytoplasmic membrane-bounded vesicle (GO:0016023);;	K14513|4.93869e-39|bdi:100840471|ethylene-insensitive protein 2-like; K14513 ethylene-insensitive protein 2 (A)	[P]	Inorganic ion transport and metabolism	--	Ethylene-insensitive protein 2 GN=F12E4.10 OS=Arabidopsis thaliana (Mouse-ear cress) PE=1 SV=1	Nramp domain-containing protein [Triticum aestivum]
Transcription factor(1)
	c32864.graph_c0	0.155917	0	0	6.06752	6.56735	5.85345	1.39112e-06	6.7039	up	--	--	Molecular Function: DNA binding (GO:0003677);; Molecular Function: zinc ion binding (GO:0008270);;	K15601|1.34916e-39|dosa:Os02t0109400-00|Os02g0109400; Transcription factor jumonji/aspartyl beta-hydroxylase domain containing protein.; K15601 lysine-specific demethylase 3 [EC:1.14.11.-] (A)	[K]	Transcription	JmjC domain, hydroxylase	Lysine-specific demethylase JMJ25 GN=MLP3.6 OS=Arabidopsis thaliana (Mouse-ear cress) PE=1 SV=1	unnamed protein product [Triticum aestivum]
Protein kinase activity(5)
	c34865.graph_c0	2.34269	2.96379	3.06521	0	0	0.0687102	1.58351e-07	-6.97279	down	[RTKL]	--	Molecular Function: protein kinase activity (GO:0004672);; Molecular Function: ion binding (GO:0043167);;	K04733|3.20506e-109|obr:102722061|wall-associated receptor kinase 4-like; K04733 interleukin-1 receptor-associated kinase 4 [EC:2.7.11.1] (A)	--	--	Protein tyrosine kinase;; Protein kinase domain	Wall-associated receptor kinase 5 (Precursor) GN=WAK5 OS=Arabidopsis thaliana (Mouse-ear cress) PE=2 SV=1	Wall-associated receptor kinase 5 [Triticum urartu]
	c42329.graph_c0	0	0	0	2.899	2.40541	0.929593	0.000445557	Inf	up	--	--	Molecular Function: protein serine/threonine kinase activity (GO:0004674);; Molecular Function: calcium ion binding (GO:0005509);; Molecular Function: ATP binding (GO:0005524);; Biological Process: protein phosphorylation (GO:0006468);; Molecular Function: polysaccharide binding (GO:0030247);;	--	--	--	Calcium-binding EGF domain	Wall-associated receptor kinase 3 (Precursor) GN=WAK3 OS=Arabidopsis thaliana (Mouse-ear cress) PE=2 SV=2	Wall-associated receptor kinase 5 [Aegilops tauschii]
	c68413.graph_c0	0.175317	0.241413	0.244681	7.34727	8.44892	5.27912	7.67268e-09	4.93741	up	[RTKL]	--	Molecular Function: protein kinase activity (GO:0004672);; Cellular Component: cytoplasmic membrane-bounded vesicle (GO:0016023);; Molecular Function: ion binding (GO:0043167);;	--	--	--	Protein kinase domain;; Protein tyrosine kinase;; Wall-associated receptor kinase galacturonan-binding;; EGF-like domain;; Calcium-binding EGF domain;; Ulp1 protease family, C-terminal catalytic domain	Wall-associated receptor kinase 2 (Precursor) GN=WAK2 OS=Arabidopsis thaliana (Mouse-ear cress) PE=1 SV=1	Wall-associated receptor kinase 2 [Aegilops tauschii]
	c70081.graph_c0	0.0614893	0	0.0643629	4.2335	2.72997	2.4527	3.79105e-07	6.13188	up	--	--	--	--	--	--	--	--	Wall-associated receptor kinase 3 [Aegilops tauschii]
	c31548.graph_c0	0	0	0	2.06221	0.882279	1.81848	0.00222317	Inf	up	--	--	--	--	--	--	--	--	Wall-associated receptor kinase 5 [Aegilops tauschii]
Gene function	ID	XH09-21-1_FPKM	XH09-21-2_FPKM	XH09-21-3_FPKM	ZhN03-21-1_FPKM	ZhN03-21-2_FPKM	ZhN03-21-3_FPKM	FDR	log2FC	regulated	COG_class	COG_class_annotation	GO_annotation	KEGG_annotation	KOG_class	KOG_class_annotation	Pfam_annotation	Swissprot_annotation	nr_annotation
Cell wall hydrolysis/modification (39)
	c60174.graph_c0	7.11255	7.27742	8.17002	0	0	0	1.35103e-19	#NAME?	down	--	--	Molecular Function: peroxidase activity (GO:0004601);; Biological Process: response to oxidative stress (GO:0006979);; Cellular Component: cytoplasmic membrane-bounded vesicle (GO:0016023);; Molecular Function: heme binding (GO:0020037);; Molecular Function: metal ion binding (GO:0046872);; Biological Process: oxidation-reduction process (GO:0055114);;	K00430|2.16577e-148|bdi:100831194|cationic peroxidase SPC4-like; K00430 peroxidase [EC:1.11.1.7] (A)	--	--	Peroxidase	Peroxidase 12 (Precursor) OS=Arabidopsis thaliana (Mouse-ear cress) PE=1 SV=1	Peroxidase 12 [Aegilops tauschii]
	c69158.graph_c1	11.3638	10.8959	11.5177	36.1406	37.4383	38.3617	0.000158487	1.71996	up	--	--	Molecular Function: hydrolase activity, hydrolyzing O-glycosyl compounds (GO:0004553);; Cellular Component: plasma membrane (GO:0005886);; Biological Process: aging (GO:0007568);; Biological Process: response to heat (GO:0009408);; Biological Process: response to cold (GO:0009409);; Cellular Component: plant-type cell wall (GO:0009505);; Biological Process: response to mechanical stimulus (GO:000…	--	--	--	Glycosyl hydrolases family 16	Xyloglucan endotransglucosylase/hydrolase protein 14 (Precursor) GN=F14M19.100 OS=Arabidopsis thaliana (Mouse-ear cress) PE=1 SV=1	xyloglucan endotransglycosylase (XET) [Hordeum vulgare subsp. vulgare]
	c61657.graph_c0	43.4482	41.6088	43.9302	3.23689	4.29421	5.30858	1.26581e-19	-3.33895	down	--	--	Molecular Function: sucrose alpha-glucosidase activity (GO:0004575);; Cellular Component: cell wall (GO:0005618);; Cellular Component: vacuole (GO:0005773);; Biological Process: starch metabolic process (GO:0005982);; Biological Process: response to wounding (GO:0009611);; Cellular Component: cytoplasmic membrane-bounded vesicle (GO:0016023);; Molecular Function: levanase activity (GO:0031219);; …	K01193|1.10489e-152|bdi:100821731|beta-fructofuranosidase, insoluble isoenzyme 1-like; K01193 beta-fructofuranosidase [EC:3.2.1.26] (A)	[G]	Carbohydrate transport and metabolism	Glycosyl hydrolases family 32 C terminal;; Glycosyl hydrolases family 32 N-terminal domain	Beta-fructofuranosidase, cell wall isozyme (Precursor) OS=Zea mays (Maize) PE=2 SV=1	Beta-fructofuranosidase, insoluble isoenzyme 1 [Aegilops tauschii]
	c33065.graph_c0	1.87706	1.79978	1.90247	6.3112	7.45516	8.52456	2.67531e-06	1.98867	up	[G]	Carbohydrate transport and metabolism	Molecular Function: beta-galactosidase activity (GO:0004565);; Biological Process: carbohydrate metabolic process (GO:0005975);; Cellular Component: plant-type cell wall (GO:0009505);; Cellular Component: cytoplasmic membrane-bounded vesicle (GO:0016023);; Molecular Function: carbohydrate binding (GO:0030246);; Cellular Component: apoplast (GO:0048046);;	--	[G]	Carbohydrate transport and metabolism	Glycosyl hydrolases family 35;; Galactose binding lectin domain;; Beta-galactosidase jelly roll domain;; Glycosyl hydrolases family 2, sugar binding domain;; Reverse transcriptase-like	Beta-galactosidase 2 (Precursor) OS=Oryza sativa subsp. japonica (Rice) PE=2 SV=1	Beta-galactosidase 2 [Triticum urartu]
	c72168.graph_c0	18.8051	17.9914	18.9768	0.789955	1.34803	1.89262	4.34053e-18	-3.80231	down	--	--	Molecular Function: chitinase activity (GO:0004568);; Biological Process: carbohydrate metabolic process (GO:0005975);; Biological Process: response to cold (GO:0009409);; Biological Process: response to wounding (GO:0009611);; Biological Process: response to light intensity (GO:0009642);; Biological Process: response to salt stress (GO:0009651);; Cellular Component: cytoplasmic membrane-bounded …	K01183|4.80232e-152|bdi:100841943|acidic endochitinase-like; K01183 chitinase [EC:3.2.1.14] (A)	[M]	Cell wall/membrane/envelope biogenesis	Glycosyl hydrolases family 18	Acidic endochitinase (Precursor) OS=Phaseolus angularis (Azuki bean) PE=2 SV=1	unnamed protein product [Triticum aestivum]
	c65270.graph_c0	19.0773	15.4006	13.264	0.534261	1.44261	2.33653	1.82716e-07	-3.48308	down	[G]	Carbohydrate transport and metabolism	Molecular Function: sucrose alpha-glucosidase activity (GO:0004575);; Cellular Component: cell wall (GO:0005618);; Cellular Component: vacuole (GO:0005773);; Biological Process: starch metabolic process (GO:0005982);; Biological Process: response to wounding (GO:0009611);; Cellular Component: cytoplasmic membrane-bounded vesicle (GO:0016023);; Molecular Function: levanase activity (GO:0031219);; …	K01193|0|bdi:100821731|beta-fructofuranosidase, insoluble isoenzyme 1-like; K01193 beta-fructofuranosidase [EC:3.2.1.26] (A)	[G]	Carbohydrate transport and metabolism	Glycosyl hydrolases family 32 N-terminal domain	Beta-fructofuranosidase, insoluble isoenzyme 1 (Precursor) GN=CIN1 OS=Oryza sativa subsp. indica (Rice) PE=2 SV=2	cell wall invertase [Triticum aestivum]
	c43794.graph_c0	3.09414	2.76218	2.70644	0.655228	0.798821	0.934425	0.00215388	-1.85229	down	[G]	Carbohydrate transport and metabolism	Molecular Function: catalytic activity (GO:0003824);;	K01183|5.20315e-51|pmum:103320757|chitotriosidase-1-like; K01183 chitinase [EC:3.2.1.14] (A)	[G]	Carbohydrate transport and metabolism	Glycosyl hydrolases family 18;; Chitin binding Peritrophin-A domain	--	unnamed protein product [Blastocystis hominis]
	c70119.graph_c0	2.44123	2.57637	2.96914	6.30404	6.75744	7.14326	0.0063222	1.33065	up	--	--	Molecular Function: hydrolase activity, hydrolyzing O-glycosyl compounds (GO:0004553);; Biological Process: carbohydrate metabolic process (GO:0005975);; Cellular Component: cytoplasmic membrane-bounded vesicle (GO:0016023);; Molecular Function: acid-amino acid ligase activity (GO:0016881);; Molecular Function: cation binding (GO:0043169);; Cellular Component: anchored component of plasma membran…	--	--	--	Glycosyl hydrolases family 17;; X8 domain	Glucan endo-1,3-beta-glucosidase 4 (Precursor) GN=At3g13560 OS=Arabidopsis thaliana (Mouse-ear cress) PE=1 SV=1	predicted protein [Hordeum vulgare subsp. vulgare]
	c53977.graph_c0	12.7832	11.7895	11.9747	1.6842	1.27547	0.853991	4.5299e-07	-3.26647	down	--	--	Molecular Function: polygalacturonase activity (GO:0004650);; Cellular Component: extracellular region (GO:0005576);; Biological Process: carbohydrate metabolic process (GO:0005975);;	--	--	--	Glycosyl hydrolases family 28	Polygalacturonase At1g48100 (Precursor) GN=At1g48100 OS=Arabidopsis thaliana (Mouse-ear cress) PE=2 SV=1	PREDICTED: polygalacturonase At1g48100 [Brachypodium distachyon]
	c59790.graph_c0	4.68931	4.45913	4.67488	0.519914	0.346427	0.169475	5.06992e-08	-3.74253	down	[M]	Cell wall/membrane/envelope biogenesis	Molecular Function: polygalacturonase activity (GO:0004650);; Cellular Component: extracellular region (GO:0005576);; Biological Process: carbohydrate metabolic process (GO:0005975);; Molecular Function: galacturan 1,4-alpha-galacturonidase activity (GO:0047911);;	--	--	--	Glycosyl hydrolases family 28;; Pectate lyase superfamily protein;; Right handed beta helix region	Polygalacturonase At1g48100 (Precursor) GN=At1g48100 OS=Arabidopsis thaliana (Mouse-ear cress) PE=2 SV=1	PREDICTED: polygalacturonase At1g48100 [Brachypodium distachyon]
	c56784.graph_c0	6.30794	6.47379	7.28702	0.655329	0.968012	1.27101	1.06413e-07	-2.80428	down	[G]	Carbohydrate transport and metabolism	Molecular Function: sucrose alpha-glucosidase activity (GO:0004575);; Cellular Component: vacuole (GO:0005773);; Biological Process: carbohydrate metabolic process (GO:0005975);; Cellular Component: plant-type cell wall (GO:0009505);; Molecular Function: transferase activity (GO:0016740);;	K01193|0|bdi:100839920|sucrose:sucrose 1-fructosyltransferase-like; K01193 beta-fructofuranosidase [EC:3.2.1.26] (A)	[G]	Carbohydrate transport and metabolism	Glycosyl hydrolases family 32 N-terminal domain;; Glycosyl hydrolases family 32 C terminal	Sucrose:sucrose 1-fructosyltransferase (Precursor) GN=1-SST OS=Festuca arundinacea (Tall fescue) PE=1 SV=1	Beta-fructofuranosidase 1 [Aegilops tauschii]
	c66785.graph_c0	3.6166	3.60922	3.96277	13.316	17.6283	21.7644	0.00536589	2.22586	up	--	--	Molecular Function: hydrolase activity, hydrolyzing O-glycosyl compounds (GO:0004553);; Biological Process: carbohydrate metabolic process (GO:0005975);; Cellular Component: plant-type cell wall (GO:0009505);; Cellular Component: cytoplasmic membrane-bounded vesicle (GO:0016023);; Molecular Function: cation binding (GO:0043169);; Cellular Component: anchored component of plasma membrane (GO:00466…	--	--	--	Glycosyl hydrolases family 17;; X8 domain	Glucan endo-1,3-beta-glucosidase 13 (Precursor) GN=At5g56590 OS=Arabidopsis thaliana (Mouse-ear cress) PE=1 SV=1	predicted protein [Hordeum vulgare subsp. vulgare]
	c75101.graph_c0	43.5877	41.9589	44.5259	104.412	103.467	101.488	8.16153e-05	1.24174	up	--	--	Molecular Function: alpha-mannosidase activity (GO:0004559);; Cellular Component: vacuole (GO:0005773);; Cellular Component: plasma membrane (GO:0005886);; Biological Process: mannose metabolic process (GO:0006013);; Molecular Function: zinc ion binding (GO:0008270);; Cellular Component: plant-type cell wall (GO:0009505);; Cellular Component: cytoplasmic membrane-bounded vesicle (GO:0016023);; Mo…	K01191|0|bdi:100832076|lysosomal alpha-mannosidase-like; K01191 alpha-mannosidase [EC:3.2.1.24] (A)	[G]	Carbohydrate transport and metabolism	Glycosyl hydrolases family 38 C-terminal domain;; Alpha mannosidase, middle domain;; Glycosyl hydrolases family 38 N-terminal domain	Alpha-mannosidase, light subunit {ECO:0000303|PubMed:24221485} OS=Canavalia ensiformis (Jack bean) PE=1 SV=1	predicted protein [Hordeum vulgare subsp. vulgare]
	c66178.graph_c0	3.63899	3.4594	3.62574	0.476732	0.752029	1.01981	0.000306731	-2.26523	down	--	--	Molecular Function: hydrolase activity, hydrolyzing O-glycosyl compounds (GO:0004553);; Cellular Component: nucleus (GO:0005634);; Cellular Component: cytoplasm (GO:0005737);; Biological Process: carbohydrate metabolic process (GO:0005975);; Cellular Component: anchored component of plasma membrane (GO:0046658);;	--	--	--	Glycosyl hydrolases family 17	Glucan endo-1,3-beta-glucosidase 14 (Precursor) GN=At2g27500 OS=Arabidopsis thaliana (Mouse-ear cress) PE=1 SV=2	predicted protein [Hordeum vulgare subsp. vulgare]
	c59299.graph_c0	8.34126	6.96997	6.29567	0.743038	0.73384	0.717303	1.05793e-10	-3.30889	down	--	--	--	--	[O]	Posttranslational modification, protein turnover, chaperones	Xylanase inhibitor C-terminal;; Xylanase inhibitor N-terminal	Aspartic proteinase nepenthesin-1 (Precursor) GN=nep1 OS=Nepenthes gracilis (Slender pitcher plant) PE=1 SV=1	Aspartic proteinase nepenthesin-1 [Aegilops tauschii]
	c57438.graph_c0	1.23828	1.34667	1.58973	4.94511	4.67988	4.36785	0.00830849	1.73778	up	--	--	Molecular Function: aspartic-type endopeptidase activity (GO:0004190);; Biological Process: proteolysis (GO:0006508);;	--	[O]	Posttranslational modification, protein turnover, chaperones	Xylanase inhibitor C-terminal;; Eukaryotic aspartyl protease	Aspartic proteinase Asp1 (Precursor) GN=ASP1 OS=Oryza sativa subsp. indica (Rice) PE=2 SV=2	nucellin [Hordeum vulgare subsp. vulgare]
	c69728.graph_c0	9.52457	8.39692	8.10895	17.7146	18.1345	18.373	0.00969539	1.0496	up	--	--	Molecular Function: aspartic-type endopeptidase activity (GO:0004190);; Biological Process: proteolysis (GO:0006508);; Cellular Component: cytoplasmic membrane-bounded vesicle (GO:0016023);; Cellular Component: anchored component of plasma membrane (GO:0046658);;	--	[O]	Posttranslational modification, protein turnover, chaperones	Xylanase inhibitor N-terminal;; Xylanase inhibitor C-terminal;; Eukaryotic aspartyl protease;; Eukaryotic aspartyl protease	Aspartic proteinase-like protein 1 (Precursor) GN=At5g10080 OS=Arabidopsis thaliana (Mouse-ear cress) PE=1 SV=1	Aspartic proteinase-like protein 1 [Aegilops tauschii]
	c73796.graph_c0	14.9984	12.4395	11.1247	27.1377	26.9296	26.4522	0.00860337	1.05289	up	--	--	Molecular Function: aspartic-type endopeptidase activity (GO:0004190);; Biological Process: proteolysis (GO:0006508);; Cellular Component: cytoplasmic membrane-bounded vesicle (GO:0016023);;	--	[O]	Posttranslational modification, protein turnover, chaperones	Xylanase inhibitor N-terminal;; Xylanase inhibitor C-terminal;; Eukaryotic aspartyl protease	Protein ASPARTIC PROTEASE IN GUARD CELL 1 (Precursor) GN=ASPG1 OS=Arabidopsis thaliana (Mouse-ear cress) PE=1 SV=1	predicted protein [Hordeum vulgare subsp. vulgare]
	c62869.graph_c0	3.49163	3.30233	3.44325	0	0	0	1.59897e-09	#NAME?	down	--	--	Molecular Function: peptidase activity (GO:0008233);;	--	[O]	Posttranslational modification, protein turnover, chaperones	Xylanase inhibitor C-terminal;; Xylanase inhibitor N-terminal	Aspartic proteinase nepenthesin-1 (Precursor) GN=nep1 OS=Nepenthes gracilis (Slender pitcher plant) PE=1 SV=1	Aspartic proteinase nepenthesin-1 [Triticum urartu]
	c57488.graph_c0	1.78331	1.54437	1.45986	0.198806	0.175887	0.15121	0.00121881	-3.19435	down	--	--	Molecular Function: aspartic-type endopeptidase activity (GO:0004190);; Biological Process: proteolysis (GO:0006508);; Cellular Component: cytoplasmic membrane-bounded vesicle (GO:0016023);;	--	[O]	Posttranslational modification, protein turnover, chaperones	Xylanase inhibitor C-terminal;; Xylanase inhibitor N-terminal;; Eukaryotic aspartyl protease	Aspartic proteinase nepenthesin-1 (Precursor) GN=nep1 OS=Nepenthes gracilis (Slender pitcher plant) PE=1 SV=1	predicted protein [Hordeum vulgare subsp. vulgare]
	c66136.graph_c0	10.0236	8.73698	8.32406	2.87412	3.62935	4.34829	0.00663228	-1.33024	down	--	--	Molecular Function: aspartic-type endopeptidase activity (GO:0004190);; Biological Process: proteolysis (GO:0006508);; Cellular Component: plastid (GO:0009536);;	--	[O]	Posttranslational modification, protein turnover, chaperones	Xylanase inhibitor N-terminal;; Xylanase inhibitor C-terminal;; Eukaryotic aspartyl protease	Aspartic proteinase nepenthesin-1 (Precursor) GN=nep1 OS=Nepenthes gracilis (Slender pitcher plant) PE=1 SV=1	predicted protein [Hordeum vulgare subsp. vulgare]
	c66136.graph_c0	10.0236	8.73698	8.32406	2.87412	3.62935	4.34829	0.00663228	-1.33024	down	--	--	Molecular Function: aspartic-type endopeptidase activity (GO:0004190);; Biological Process: proteolysis (GO:0006508);; Cellular Component: plastid (GO:0009536);;	--	[O]	Posttranslational modification, protein turnover, chaperones	Xylanase inhibitor N-terminal;; Xylanase inhibitor C-terminal;; Eukaryotic aspartyl protease	Aspartic proteinase nepenthesin-1 (Precursor) GN=nep1 OS=Nepenthes gracilis (Slender pitcher plant) PE=1 SV=1	predicted protein [Hordeum vulgare subsp. vulgare]
	c75931.graph_c0	65.5465	64.9723	70.8954	0.363067	0.271653	0.177522	2.6083e-74	-7.95942	down	--	--	--	--	[O]	Posttranslational modification, protein turnover, chaperones	Xylanase inhibitor N-terminal;; Xylanase inhibitor C-terminal;; Eukaryotic aspartyl protease	Aspartic proteinase nepenthesin-2 (Precursor) GN=nep2 OS=Nepenthes gracilis (Slender pitcher plant) PE=1 SV=1	PREDICTED: aspartic proteinase nepenthesin-1-like [Brachypodium distachyon]
	c54995.graph_c0	5.97894	5.48977	5.54958	0.0608073	0.483755	0.901865	3.61944e-10	-3.57241	down	--	--	--	--	--	--	Xylanase inhibitor C-terminal;; Xylanase inhibitor N-terminal;; Eukaryotic aspartyl protease	Aspartic proteinase nepenthesin-1 (Precursor) GN=nep1 OS=Nepenthes gracilis (Slender pitcher plant) PE=1 SV=1	TPA: hypothetical protein ZEAMMB73_214154 [Zea mays]
	c61611.graph_c0	35.3331	32.6389	33.2086	1.88229	3.74182	5.56393	5.08423e-18	-3.18962	down	--	--	Molecular Function: aspartic-type endopeptidase activity (GO:0004190);; Cellular Component: vacuole (GO:0005773);; Biological Process: proteolysis (GO:0006508);; Biological Process: lipid metabolic process (GO:0006629);; Cellular Component: cytoplasmic membrane-bounded vesicle (GO:0016023);;	K08245|4.65167e-151|osa:4327861|Os01g0663400; K08245 phytepsin [EC:3.4.23.40] (A)	[O]	Posttranslational modification, protein turnover, chaperones	Eukaryotic aspartyl protease;; Saposin-like type B, region 1;; Xylanase inhibitor C-terminal;; Eukaryotic aspartyl protease;; Saposin-like type B, region 2	Aspartic proteinase oryzasin-1 (Precursor) GN=OJ1781_H11.11 OS=Oryza sativa subsp. japonica (Rice) PE=2 SV=2	Aspartic proteinase oryzasin-1 [Triticum urartu]
	c66696.graph_c0	60.6091	58.4054	62.0423	156.765	139.517	120.873	0.000444835	1.19683	up	--	--	Molecular Function: aspartic-type endopeptidase activity (GO:0004190);; Biological Process: proteolysis (GO:0006508);; Biological Process: xylan catabolic process (GO:0045493);;	--	[O]	Posttranslational modification, protein turnover, chaperones	Xylanase inhibitor C-terminal;; Xylanase inhibitor N-terminal	Basic 7S globulin low kDa subunit (Precursor) GN=BG OS=Glycine max (Soybean) PE=1 SV=2	predicted protein [Hordeum vulgare subsp. vulgare]
	c59797.graph_c1	20.2578	18.631	18.8673	4.58457	3.82018	3.01758	5.33707e-06	-2.34508	down	--	--	Molecular Function: DNA binding (GO:0003677);; Molecular Function: aspartic-type endopeptidase activity (GO:0004190);; Biological Process: proteolysis (GO:0006508);; Cellular Component: cytoplasmic membrane-bounded vesicle (GO:0016023);;	--	[O]	Posttranslational modification, protein turnover, chaperones	Xylanase inhibitor C-terminal;; Xylanase inhibitor N-terminal;; Eukaryotic aspartyl protease	Aspartic proteinase nepenthesin-1 (Precursor) GN=nep1 OS=Nepenthes gracilis (Slender pitcher plant) PE=1 SV=1	Aspartic proteinase nepenthesin-1 [Triticum urartu]
	c52659.graph_c0	0.217884	0.52439	0.883336	3.36822	4.34775	5.28379	0.00507445	2.99286	up	--	--	Molecular Function: DNA binding (GO:0003677);; Molecular Function: aspartic-type endopeptidase activity (GO:0004190);; Biological Process: proteolysis (GO:0006508);;	--	[O]	Posttranslational modification, protein turnover, chaperones	Xylanase inhibitor N-terminal;; Xylanase inhibitor C-terminal;; Eukaryotic aspartyl protease	Protein ASPARTIC PROTEASE IN GUARD CELL 2 (Precursor) GN=ASPG2 OS=Arabidopsis thaliana (Mouse-ear cress) PE=2 SV=1	PREDICTED: protein ASPARTIC PROTEASE IN GUARD CELL 2-like [Zea mays]
	c8331.graph_c0	1.45059	1.44921	1.59274	0	0	0	0.000837044	#NAME?	down	--	--	Biological Process: fatty acid alpha-oxidation (GO:0001561);; Molecular Function: peroxidase activity (GO:0004601);; Biological Process: response to oxidative stress (GO:0006979);; Biological Process: cell death (GO:0008219);; Molecular Function: linoleate 13S-lipoxygenase activity (GO:0016165);; Molecular Function: heme binding (GO:0020037);;	K10529|6.17624e-134|osa:4352160|Os12g0448900; K10529 alpha-dioxygenase [EC:1.-.-.-] (A)	[R]	General function prediction only	Animal haem peroxidase	Alpha-dioxygenase 1 (Precursor) GN=T13O15.6 OS=Arabidopsis thaliana (Mouse-ear cress) PE=1 SV=1	Peroxidasin-like protein [Triticum urartu]
	c30458.graph_c0	2.49723	3.064	3.93717	0.335105	0.591056	0.841097	0.00329442	-2.4368	down	--	--	Molecular Function: N,N-dimethylaniline monooxygenase activity (GO:0004499);; Cellular Component: mitochondrion (GO:0005739);; Cellular Component: vacuole (GO:0005773);; Cellular Component: peroxisome (GO:0005777);; Cellular Component: plasma membrane (GO:0005886);; Cellular Component: chloroplast envelope (GO:0009941);; Cellular Component: integral component of membrane (GO:0016021);; Molecular …	K00485|0|obr:102713268|probable flavin-containing monooxygenase 1-like; K00485 dimethylaniline monooxygenase (N-oxide forming) [EC:1.14.13.8] (A)	[Q]	Secondary metabolites biosynthesis, transport and catabolism	Flavin-binding monooxygenase-like	Probable flavin-containing monooxygenase 1 GN=FMO1 OS=Arabidopsis thaliana (Mouse-ear cress) PE=2 SV=1	hypothetical protein F775_05652 [Aegilops tauschii]
	c74833.graph_c2	14.4134	13.6154	14.1789	32.4054	30.6495	28.5871	0.00079431	1.11052	up	--	--	--	--	[R]	General function prediction only	PPR repeat family;; PPR repeat;; PPR repeat;; Pentatricopeptide repeat domain;; Tetratricopeptide repeat;; Mitochondrial 28S ribosomal protein S27;; Peroxidase	Pentatricopeptide repeat-containing protein At3g54980, mitochondrial (Precursor) GN=At3g54980 OS=Arabidopsis thaliana (Mouse-ear cress) PE=2 SV=1	unnamed protein product [Triticum aestivum]
	c57337.graph_c0	44.6339	41.635	42.7996	16.9931	17.9139	18.6556	0.000340706	-1.27779	down	[O]	Posttranslational modification, protein turnover, chaperones	Molecular Function: peroxidase activity (GO:0004601);; Cellular Component: mitochondrial matrix (GO:0005759);; Biological Process: glycolysis (GO:0006096);; Biological Process: response to oxidative stress (GO:0006979);; Biological Process: biosynthetic process (GO:0009058);; Biological Process: aerobic respiration (GO:0009060);; Biological Process: response to cadmium ion (GO:0046686);; Molecula…	--	[O]	Posttranslational modification, protein turnover, chaperones	Redoxin;; AhpC/TSA family	Peroxiredoxin-2F, mitochondrial (Precursor) OS=Oryza sativa subsp. japonica (Rice) PE=2 SV=1	PREDICTED: peroxiredoxin-2F, mitochondrial [Brachypodium distachyon]
	c66206.graph_c0	44.3321	43.9123	47.8836	14.8134	18.6029	22.2063	8.38373e-05	-1.30107	down	[P]	Inorganic ion transport and metabolism	Cellular Component: mitochondrion (GO:0005739);; Cellular Component: vacuolar membrane (GO:0005774);; Cellular Component: peroxisomal membrane (GO:0005778);; Cellular Component: plasma membrane (GO:0005886);; Cellular Component: plasmodesma (GO:0009506);; Cellular Component: chloroplast envelope (GO:0009941);; Cellular Component: integral component of membrane (GO:0016021);; Molecular Function: L…	K00434|7.04427e-157|osa:4346247|Os08g0549100; K00434 L-ascorbate peroxidase [EC:1.11.1.11] (A)	--	--	Peroxidase	Probable L-ascorbate peroxidase 4 GN=OJ1479_B11.9 OS=Oryza sativa subsp. japonica (Rice) PE=2 SV=1	peroxisome type ascorbate peroxidase [Hordeum vulgare subsp. vulgare]
	c60174.graph_c0	7.11255	7.27742	8.17002	0	0	0	1.35103e-19	#NAME?	down	--	--	Molecular Function: peroxidase activity (GO:0004601);; Biological Process: response to oxidative stress (GO:0006979);; Cellular Component: cytoplasmic membrane-bounded vesicle (GO:0016023);; Molecular Function: heme binding (GO:0020037);; Molecular Function: metal ion binding (GO:0046872);; Biological Process: oxidation-reduction process (GO:0055114);;	K00430|2.16577e-148|bdi:100831194|cationic peroxidase SPC4-like; K00430 peroxidase [EC:1.11.1.7] (A)	--	--	Peroxidase	Peroxidase 12 (Precursor) OS=Arabidopsis thaliana (Mouse-ear cress) PE=1 SV=1	Peroxidase 12 [Aegilops tauschii]
	c24903.graph_c0	12.1163	12.409	13.9427	0.869035	0.656507	0.437413	4.5916e-29	-4.29785	down	--	--	--	--	[R]	General function prediction only	Animal haem peroxidase	Alpha-dioxygenase 2 (Precursor) GN=F25P22.10 OS=Arabidopsis thaliana (Mouse-ear cress) PE=2 SV=1	Animal heme peroxidase homologue [Chondrus crispus]
	c42202.graph_c0	20.3109	20.7603	23.2857	71.4179	62.2626	52.4847	0.000555205	1.52565	up	--	--	Molecular Function: peroxidase activity (GO:0004601);; Cellular Component: cell wall (GO:0005618);; Biological Process: response to oxidative stress (GO:0006979);; Cellular Component: cytoplasmic membrane-bounded vesicle (GO:0016023);; Molecular Function: heme binding (GO:0020037);; Molecular Function: metal ion binding (GO:0046872);; Biological Process: oxidation-reduction process (GO:0055114);;	K00430|4.58567e-33|bdi:100840082|cationic peroxidase SPC4-like; K00430 peroxidase [EC:1.11.1.7] (A)	--	--	--	Peroxidase 65 (Precursor) GN=MQD22.14 OS=Arabidopsis thaliana (Mouse-ear cress) PE=2 SV=2	predicted protein [Hordeum vulgare subsp. vulgare]
	c50063.graph_c0	13.2453	12.6086	13.2328	0.457044	1.53981	2.60717	8.56062e-11	-3.09995	down	--	--	Molecular Function: peroxidase activity (GO:0004601);; Biological Process: response to oxidative stress (GO:0006979);; Cellular Component: cytoplasmic membrane-bounded vesicle (GO:0016023);; Molecular Function: heme binding (GO:0020037);; Molecular Function: metal ion binding (GO:0046872);; Biological Process: oxidation-reduction process (GO:0055114);;	K00430|3.23399e-128|bdi:100839477|peroxidase 12-like; K00430 peroxidase [EC:1.11.1.7] (A)	--	--	Peroxidase	Peroxidase 2 (Fragment) OS=Hordeum vulgare (Barley) PE=2 SV=1	Peroxidase 12 [Triticum urartu]
	c61632.graph_c0	31.5078	30.6404	32.8371	5.70115	6.25677	6.74982	8.22754e-10	-2.35308	down	--	--	Molecular Function: DNA binding (GO:0003677);; Molecular Function: peroxidase activity (GO:0004601);; Cellular Component: intracellular (GO:0005622);; Biological Process: response to oxidative stress (GO:0006979);; Molecular Function: zinc ion binding (GO:0008270);; Molecular Function: heme binding (GO:0020037);; Biological Process: oxidation-reduction process (GO:0055114);;	--	--	--	--	Peroxidase 1 (Precursor) GN=PER1 OS=Zea mays (Maize) PE=1 SV=1	putative zinc finger protein [Triticum aestivum]
	c69356.graph_c0	3.13727	3.10273	3.37847	0.324765	0.411454	0.494027	4.86295e-09	-2.97678	down	--	--	--	--	[R]	General function prediction only	Animal haem peroxidase	--	Animal heme peroxidase homologue [Chondrus crispus]
Hydrolase activity (58)
	c59790.graph_c0	4.64531	4.68931	4.67488	0.519914	0.169475	0.334578	5.06992e-08	-3.74253	down	[M]	Cell wall/membrane/envelope biogenesis	Molecular Function: polygalacturonase activity (GO:0004650);; Cellular Component: extracellular region (GO:0005576);; Biological Process: carbohydrate metabolic process (GO:0005975);; Molecular Function: galacturan 1,4-alpha-galacturonidase activity (GO:0047911);;	--	--	--	Glycosyl hydrolases family 28;; Pectate lyase superfamily protein;; Right handed beta helix region	Polygalacturonase At1g48100 (Precursor) GN=At1g48100 OS=Arabidopsis thaliana (Mouse-ear cress) PE=2 SV=1	PREDICTED: polygalacturonase At1g48100 [Brachypodium distachyon]
	c72047.graph_c1	66.3343	64.0396	68.1488	10.6713	14.45	18.0842	4.56689e-13	-2.2105	down	[I]	Lipid transport and metabolism	Biological Process: metabolic process (GO:0008152);; Molecular Function: hydrolase activity (GO:0016787);;	--	[V]	Defense mechanisms	alpha/beta hydrolase fold;; Alpha/beta hydrolase family;; Carboxylesterase family	Probable carboxylesterase 15 GN=CXE15 OS=Arabidopsis thaliana (Mouse-ear cress) PE=2 SV=1	predicted protein [Hordeum vulgare subsp. vulgare]
	c30667.graph_c0	1.44094	1.38161	1.46045	0	0	0	1.06924e-07	#NAME?	down	--	--	Molecular Function: nucleic acid binding (GO:0003676);; Cellular Component: mitochondrion (GO:0005739);; Biological Process: nucleobase-containing compound metabolic process (GO:0006139);; Cellular Component: membrane (GO:0016020);; Molecular Function: hydrolase activity (GO:0016787);;	--	[R]	General function prediction only	Reverse transcriptase-like;; zinc-binding in reverse transcriptase	Putative ribonuclease H protein At1g65750 GN=At1g65750 OS=Arabidopsis thaliana (Mouse-ear cress) PE=3 SV=1	retrotransposon protein, putative, unclassified [Oryza sativa Japonica Group]
	c54680.graph_c1	14.9395	15.6275	17.8782	1.21734	1.20994	1.19044	1.90604e-10	-3.75101	down	--	--	Cellular Component: mitochondrion (GO:0005739);; Cellular Component: cytoplasmic membrane-bounded vesicle (GO:0016023);; Molecular Function: hydrolase activity (GO:0016787);;	K16292|7.15535e-16|osa:4346292|Os08g0556900; K16292 KDEL-tailed cysteine endopeptidase [EC:3.4.22.-] (A)	[O]	Posttranslational modification, protein turnover, chaperones	Cathepsin propeptide inhibitor domain (I29)	Cysteine proteinase EP-B 2 (Precursor) GN=EPB2 OS=Hordeum vulgare (Barley) PE=1 SV=1	Os08g0556900 [Oryza sativa Japonica Group]
	c23571.graph_c0	8.82109	9.76787	11.6914	1.74825	1.75552	1.74523	0.000354245	-2.53585	down	[R]	General function prediction only	Cellular Component: cell wall (GO:0005618);; Biological Process: response to salt stress (GO:0009651);; Cellular Component: cytoplasmic membrane-bounded vesicle (GO:0016023);; Molecular Function: hydrolase activity (GO:0016787);;	--	--	--	--	--	hypothetical protein F775_31114 [Aegilops tauschii]
	c51764.graph_c0	0.30885	0.296134	0.313032	6.86327	5.67288	4.42577	0.000482533	4.20101	up	--	--	Biological Process: metabolic process (GO:0008152);; Cellular Component: cytoplasmic membrane-bounded vesicle (GO:0016023);; Molecular Function: hydrolase activity (GO:0016787);;	--	[V]	Defense mechanisms	--	Tuliposide A-converting enzyme b2, amyloplastic (Precursor) GN=TCEA-B2 OS=Tulipa gesneriana (Garden tulip) PE=1 SV=1	putative carboxylesterase 7 [Triticum urartu]
	c51764.graph_c0	0.30885	0.296134	0.313032	6.86327	5.67288	4.42577	0.000482533	4.20101	up	--	--	Biological Process: metabolic process (GO:0008152);; Cellular Component: cytoplasmic membrane-bounded vesicle (GO:0016023);; Molecular Function: hydrolase activity (GO:0016787);;	--	[V]	Defense mechanisms	--	Tuliposide A-converting enzyme b2, amyloplastic (Precursor) GN=TCEA-B2 OS=Tulipa gesneriana (Garden tulip) PE=1 SV=1	putative carboxylesterase 7 [Triticum urartu]
	c61180.graph_c0	18.557	17.5572	18.3132	5.36698	5.1991	4.97923	1.94496e-06	-1.81603	down	--	--	Molecular Function: hydrolase activity, acting on ester bonds (GO:0016788);;	--	--	--	GDSL-like Lipase/Acylhydrolase	GDSL esterase/lipase At5g33370 (Precursor) GN=At5g33370 OS=Arabidopsis thaliana (Mouse-ear cress) PE=2 SV=1	GDSL esterase/lipase [Aegilops tauschii]
	c69158.graph_c1	11.3638	10.8959	11.5177	36.1406	37.4383	38.3617	0.000158487	1.71996	up	--	--	Molecular Function: hydrolase activity, hydrolyzing O-glycosyl compounds (GO:0004553);; Cellular Component: plasma membrane (GO:0005886);; Biological Process: aging (GO:0007568);; Biological Process: response to heat (GO:0009408);; Biological Process: response to cold (GO:0009409);; Cellular Component: plant-type cell wall (GO:0009505);; Biological Process: response to mechanical stimulus (GO:000…	--	--	--	Glycosyl hydrolases family 16	Xyloglucan endotransglucosylase/hydrolase protein 14 (Precursor) GN=F14M19.100 OS=Arabidopsis thaliana (Mouse-ear cress) PE=1 SV=1	xyloglucan endotransglycosylase (XET) [Hordeum vulgare subsp. vulgare]
	c54179.graph_c0	4.6351	3.75593	3.25236	0.68897	0.889332	1.0808	0.00258381	-2.14184	down	--	--	Molecular Function: hydrolase activity, hydrolyzing O-glycosyl compounds (GO:0004553);; Biological Process: metabolic process (GO:0008152);; Molecular Function: galactinol-raffinose galactosyltransferase activity (GO:0047268);; Biological Process: response to karrikin (GO:0080167);;	K06611|0|sita:101754435|stachyose synthase-like; K06611 stachyose synthetase [EC:2.4.1.67] (A)	--	--	Raffinose synthase or seed imbibition protein Sip1	Stachyose synthase (Precursor) GN=STS1 OS=Pisum sativum (Garden pea) PE=1 SV=1	PREDICTED: stachyose synthase-like [Setaria italica]
	c56946.graph_c0	14.9554	15.3371	17.2525	7.35614	7.01018	6.59412	0.00428997	-1.18918	down	[R]	General function prediction only	Cellular Component: cell wall (GO:0005618);; Biological Process: response to salt stress (GO:0009651);; Cellular Component: cytoplasmic membrane-bounded vesicle (GO:0016023);; Molecular Function: hydrolase activity (GO:0016787);;	--	--	--	Putative cyclase	--	PREDICTED: uncharacterized protein LOC100829303 [Brachypodium distachyon]
	c63597.graph_c0	19.9845	19.2585	20.4583	6.90974	7.28556	7.58852	0.000174525	-1.46326	down	[R]	General function prediction only	Biological Process: maltose metabolic process (GO:0000023);; Cellular Component: chloroplast envelope (GO:0009941);; Molecular Function: hydrolase activity (GO:0016787);; Biological Process: starch biosynthetic process (GO:0019252);; Biological Process: positive regulation of catalytic activity (GO:0043085);;	--	[R]	General function prediction only	Alpha/beta hydrolase family;; Alpha/beta hydrolase family;; alpha/beta hydrolase fold;; Serine hydrolase	Pheophytinase, chloroplastic (Precursor) GN=MAC12.25 OS=Arabidopsis thaliana (Mouse-ear cress) PE=1 SV=1	predicted protein [Hordeum vulgare subsp. vulgare]
	c66202.graph_c0	19.2681	17.0727	16.5846	5.78538	6.91368	7.97284	0.000477987	-1.3665	down	--	--	Molecular Function: hydrolase activity, hydrolyzing O-glycosyl compounds (GO:0004553);; Biological Process: metabolic process (GO:0008152);; Biological Process: response to cold (GO:0009409);; Cellular Component: plasmodesma (GO:0009506);; Cellular Component: chloroplast (GO:0009507);; Biological Process: response to sucrose (GO:0009744);; Biological Process: response to fructose (GO:0009750);; M…	K06617|0|bdi:100839679|probable galactinol--sucrose galactosyltransferase 6; K06617 raffinose synthase [EC:2.4.1.82] (A)	--	--	Raffinose synthase or seed imbibition protein Sip1;; Raffinose synthase or seed imbibition protein Sip1	Probable galactinol--sucrose galactosyltransferase 6 GN=F5O24.140 OS=Arabidopsis thaliana (Mouse-ear cress) PE=2 SV=2	predicted protein [Hordeum vulgare subsp. vulgare]
	c54179.graph_c1	7.06386	6.58095	6.75614	0.480627	1.01306	1.53536	3.44556e-06	-2.7646	down	--	--	Molecular Function: hydrolase activity, hydrolyzing O-glycosyl compounds (GO:0004553);; Biological Process: metabolic process (GO:0008152);; Molecular Function: galactinol-raffinose galactosyltransferase activity (GO:0047268);; Biological Process: response to karrikin (GO:0080167);;	K06611|6.33836e-130|sita:101754435|stachyose synthase-like; K06611 stachyose synthetase [EC:2.4.1.67] (A)	--	--	Raffinose synthase or seed imbibition protein Sip1	Stachyose synthase (Precursor) GN=STS1 OS=Pisum sativum (Garden pea) PE=1 SV=1	PREDICTED: stachyose synthase-like [Setaria italica]
	c70829.graph_c0	5.66371	5.71689	6.34176	15.0093	13.518	11.8916	0.0055019	1.18231	up	[R]	General function prediction only	Biological Process: proteolysis (GO:0006508);; Molecular Function: metallopeptidase activity (GO:0008237);; Biological Process: auxin metabolic process (GO:0009850);; Molecular Function: IAA-amino acid conjugate hydrolase activity (GO:0010178);; Cellular Component: cytoplasmic membrane-bounded vesicle (GO:0016023);;	K14664|0|bdi:100822398|IAA-amino acid hydrolase ILR1-like 5; K14664 IAA-amino acid hydrolase [EC:3.5.1.-] (A)	--	--	Peptidase family M20/M25/M40;; Peptidase dimerisation domain	IAA-amino acid hydrolase ILR1-like 5 (Precursor) GN=OSJNBa0019D11.19 OS=Oryza sativa subsp. japonica (Rice) PE=2 SV=1	predicted protein [Hordeum vulgare subsp. vulgare]
	c66806.graph_c0	23.8803	21.3959	21.051	9.69433	8.37297	6.96788	0.00104394	-1.41312	down	[L]	Replication, recombination and repair	Molecular Function: hydrolase activity, acting on ester bonds (GO:0016788);;	--	--	--	Staphylococcal nuclease homologue	Probable staphylococcal-like nuclease CAN3 GN=OSJNBa0024J08 OS=Oryza sativa subsp. japonica (Rice) PE=2 SV=2	putative 38.1 kDa protein [Triticum urartu]
	c72047.graph_c1	66.3343	64.0396	68.1488	10.6713	14.45	18.0842	4.56689e-13	-2.2105	down	[I]	Lipid transport and metabolism	Biological Process: metabolic process (GO:0008152);; Molecular Function: hydrolase activity (GO:0016787);;	--	[V]	Defense mechanisms	alpha/beta hydrolase fold;; Alpha/beta hydrolase family;; Carboxylesterase family	Probable carboxylesterase 15 GN=CXE15 OS=Arabidopsis thaliana (Mouse-ear cress) PE=2 SV=1	predicted protein [Hordeum vulgare subsp. vulgare]
	c59126.graph_c0	15.3209	14.6901	15.5283	1.1102	1.19438	1.26661	3.95289e-06	-3.68158	down	[O]	Posttranslational modification, protein turnover, chaperones	Molecular Function: carboxylic ester hydrolase activity (GO:0004091);; Cellular Component: mitochondrion (GO:0005739);;	K03869|1.81245e-31|pop:POPTR_0008s14780g|POPTRDRAFT_832803; cullin family protein; K03869 cullin 3 (A)	[D]	Cell cycle control, cell division, chromosome partitioning	Cullin family	Cullin-3A GN=T2P11.2 OS=Arabidopsis thaliana (Mouse-ear cress) PE=1 SV=1	H0423H10.13 [Oryza sativa Indica Group]
	c61301.graph_c0	21.014	18.5653	17.9731	4.45311	6.43507	8.35267	6.05671e-05	-1.59213	down	[R]	General function prediction only	Cellular Component: nucleus (GO:0005634);; Cellular Component: mitochondrion (GO:0005739);; Cellular Component: cytosol (GO:0005829);; Biological Process: cytokinin biosynthetic process (GO:0009691);; Molecular Function: hydrolase activity, hydrolyzing N-glycosyl compounds (GO:0016799);; Molecular Function: lyase activity (GO:0016829);;	--	--	--	Possible lysine decarboxylase	Probable cytokinin riboside 5&apos;-monophosphate phosphoribohydrolase LOGL10 OS=Oryza sativa subsp. japonica (Rice) PE=2 SV=1	hypothetical protein F775_05789 [Aegilops tauschii]
	c70119.graph_c0	2.44123	2.57637	2.96914	6.30404	6.75744	7.14326	0.0063222	1.33065	up	--	--	Molecular Function: hydrolase activity, hydrolyzing O-glycosyl compounds (GO:0004553);; Biological Process: carbohydrate metabolic process (GO:0005975);; Cellular Component: cytoplasmic membrane-bounded vesicle (GO:0016023);; Molecular Function: acid-amino acid ligase activity (GO:0016881);; Molecular Function: cation binding (GO:0043169);; Cellular Component: anchored component of plasma membran…	--	--	--	Glycosyl hydrolases family 17;; X8 domain	Glucan endo-1,3-beta-glucosidase 4 (Precursor) GN=At3g13560 OS=Arabidopsis thaliana (Mouse-ear cress) PE=1 SV=1	predicted protein [Hordeum vulgare subsp. vulgare]
	c68901.graph_c0	433.08	398.452	403.67	78.9268	77.3273	74.9545	5.45471e-15	-2.42592	down	[R]	General function prediction only	Cellular Component: plastid (GO:0009536);; Biological Process: response to wounding (GO:0009611);; Biological Process: coumarin biosynthetic process (GO:0009805);; Biological Process: secondary shoot formation (GO:0010223);; Biological Process: proline transport (GO:0015824);; Molecular Function: hydrolase activity (GO:0016787);; Biological Process: strigolactone biosynthetic process (GO:1901601)…	--	--	--	Alpha/beta hydrolase family;; Alpha/beta hydrolase family;; alpha/beta hydrolase fold;; Alpha/beta hydrolase family	Probable strigolactone esterase D14 OS=Oryza sativa subsp. japonica (Rice) PE=1 SV=1	hypothetical protein F775_07019 [Aegilops tauschii]
	c74977.graph_c0	14.4912	13.7894	14.4665	26.5282	31.7987	36.7512	0.00856486	1.14351	up	--	--	Molecular Function: monooxygenase activity (GO:0004497);; Molecular Function: iron ion binding (GO:0005506);; Cellular Component: mitochondrion (GO:0005739);; Biological Process: lipid metabolic process (GO:0006629);; Molecular Function: electron carrier activity (GO:0009055);; Molecular Function: oxidoreductase activity, acting on paired donors, with incorporation or reduction of molecular oxyge…	--	[Q]	Secondary metabolites biosynthesis, transport and catabolism	--	Cytochrome P450 76C1 GN=CYP76C1 OS=Arabidopsis thaliana (Mouse-ear cress) PE=2 SV=1	predicted protein [Hordeum vulgare subsp. vulgare]
	c42017.graph_c0	7.14628	7.0245	7.60518	28.9991	24.7654	20.284	0.00109754	1.75894	up	--	--	Molecular Function: hydrolase activity (GO:0016787);;	--	[OW]	--	--	--	predicted protein [Hordeum vulgare subsp. vulgare]
	c70428.graph_c0	89.359	86.6747	92.6579	729.7	592.612	449.598	0.00100973	2.71491	up	--	--	Cellular Component: mitochondrion (GO:0005739);; Molecular Function: hydrolase activity, acting on ester bonds (GO:0016788);; Biological Process: single-organism metabolic process (GO:0044710);; Biological Process: seed development (GO:0048316);;	K17725|6.50041e-21|bdi:100826131|persulfide dioxygenase ETHE1 homolog, mitochondrial; K17725 sulfur dioxygenase [EC:1.13.11.18] (A)	[R]	General function prediction only	--	Persulfide dioxygenase ETHE1 homolog, mitochondrial (Precursor) GN=GLY3 OS=Arabidopsis thaliana (Mouse-ear cress) PE=1 SV=3	unnamed protein product [Triticum aestivum]
	c74449.graph_c0	9.18355	8.96549	9.64399	18.8796	19.3643	19.6554	0.0033399	1.05036	up	[G]	Carbohydrate transport and metabolism	Molecular Function: hydrolase activity, hydrolyzing O-glycosyl compounds (GO:0004553);; Cellular Component: mitochondrion (GO:0005739);; Biological Process: carbohydrate metabolic process (GO:0005975);;	--	--	--	Carbohydrate binding domain;; Glycosyl hydrolase family 10	Putative Pol polyprotein from transposon element Bs1 OS=Zea mays (Maize) PE=3 SV=1	PREDICTED: uncharacterized protein LOC100841920 isoform X1 [Brachypodium distachyon]
	c60891.graph_c0	60.9089	58.6606	62.2784	6.01101	6.6795	7.2812	1.34256e-22	-3.19586	down	[R]	General function prediction only	Cellular Component: cytosol (GO:0005829);; Cellular Component: plasma membrane (GO:0005886);; Biological Process: metabolic process (GO:0008152);; Cellular Component: plastid (GO:0009536);; Cellular Component: cytoplasmic membrane-bounded vesicle (GO:0016023);; Molecular Function: hydrolase activity (GO:0016787);;	--	[R]	General function prediction only	Haloacid dehalogenase-like hydrolase;; haloacid dehalogenase-like hydrolase;; HAD-hyrolase-like	Haloacid dehalogenase-like hydrolase domain-containing protein Sgpp GN=SGPP OS=Arabidopsis thaliana (Mouse-ear cress) PE=1 SV=2	predicted protein [Hordeum vulgare subsp. vulgare]
	c74568.graph_c2	23.1479	21.8953	22.8324	54.5979	48.1363	41.1934	0.00444817	1.07705	up	--	--	Biological Process: cellular process (GO:0009987);; Cellular Component: membrane (GO:0016020);; Molecular Function: hydrolase activity (GO:0016787);; Biological Process: primary metabolic process (GO:0044238);; Biological Process: organic substance metabolic process (GO:0071704);; Molecular Function: organic cyclic compound binding (GO:0097159);; Molecular Function: heterocyclic compound binding …	--	[R]	General function prediction only	--	--	ER degradation-enhancing alpha-mannosidase-like protein 1 [Aegilops tauschii]
	c63330.graph_c0	22.6872	21.7203	22.9253	4.27864	5.32008	6.30832	1.24191e-08	-2.09164	down	--	--	Biological Process: lipid metabolic process (GO:0006629);; Cellular Component: cytoplasmic membrane-bounded vesicle (GO:0016023);; Molecular Function: hydrolase activity, acting on ester bonds (GO:0016788);; Cellular Component: apoplast (GO:0048046);;	--	--	--	GDSL-like Lipase/Acylhydrolase	GDSL esterase/lipase APG (Precursor) GN=APG OS=Arabidopsis thaliana (Mouse-ear cress) PE=1 SV=1	PREDICTED: GDSL esterase/lipase APG-like [Brachypodium distachyon]
	c67377.graph_c0	11.6414	12.5348	14.6817	5.43207	5.55084	5.61409	0.00684328	-1.23516	down	--	--	Cellular Component: mitochondrion (GO:0005739);; Biological Process: lipid metabolic process (GO:0006629);; Cellular Component: plastid (GO:0009536);; Molecular Function: hydrolase activity (GO:0016787);;	--	[U]	Intracellular trafficking, secretion, and vesicular transport	Patatin-like phospholipase	--	predicted protein [Hordeum vulgare subsp. vulgare]
	c57076.graph_c0	4.30718	4.51278	5.16966	0.547564	0.777435	0.999533	0.000360168	-2.59964	down	[R]	General function prediction only	Cellular Component: mitochondrion (GO:0005739);; Biological Process: mRNA modification (GO:0016556);; Molecular Function: hydrolase activity (GO:0016787);;	--	[R]	General function prediction only	Alpha/beta hydrolase family;; alpha/beta hydrolase fold	--	hypothetical protein F775_06870 [Aegilops tauschii]
	c30667.graph_c0	1.44094	1.38161	1.46045	0	0	0	1.06924e-07	#NAME?	down	--	--	Molecular Function: nucleic acid binding (GO:0003676);; Cellular Component: mitochondrion (GO:0005739);; Biological Process: nucleobase-containing compound metabolic process (GO:0006139);; Cellular Component: membrane (GO:0016020);; Molecular Function: hydrolase activity (GO:0016787);;	--	[R]	General function prediction only	Reverse transcriptase-like;; zinc-binding in reverse transcriptase	Putative ribonuclease H protein At1g65750 GN=At1g65750 OS=Arabidopsis thaliana (Mouse-ear cress) PE=3 SV=1	retrotransposon protein, putative, unclassified [Oryza sativa Japonica Group]
	c33399.graph_c0	2.33757	2.10458	2.08204	0	0	0	2.34156e-08	#NAME?	down	[IR]	--	Biological Process: lipid metabolic process (GO:0006629);; Cellular Component: cytoplasmic membrane-bounded vesicle (GO:0016023);; Molecular Function: hydrolase activity, acting on ester bonds (GO:0016788);;	--	--	--	GDSL-like Lipase/Acylhydrolase;; GDSL-like Lipase/Acylhydrolase	GDSL esterase/lipase At1g71691 (Precursor) GN=At1g71691 OS=Arabidopsis thaliana (Mouse-ear cress) PE=2 SV=1	hypothetical protein OsI_27577 [Oryza sativa Indica Group]
	c59805.graph_c0	0.0477524	0.0457863	0.0483989	3.09119	2.63784	2.15812	2.38092e-10	5.78924	up	--	--	Cellular Component: mitochondrion (GO:0005739);; Biological Process: metabolic process (GO:0008152);; Molecular Function: hydrolase activity (GO:0016787);;	--	--	--	Plant mobile domain;; Plant mobile domain	Serine/threonine-protein phosphatase 7 long form homolog GN=At1g48120 OS=Arabidopsis thaliana (Mouse-ear cress) PE=2 SV=1	Serine/threonine-protein phosphatase 7 long form-like protein [Triticum urartu]
	c59805.graph_c0	0.0477524	0.0457863	0.0483989	3.09119	2.63784	2.15812	2.38092e-10	5.78924	up	--	--	Cellular Component: mitochondrion (GO:0005739);; Biological Process: metabolic process (GO:0008152);; Molecular Function: hydrolase activity (GO:0016787);;	--	--	--	Plant mobile domain;; Plant mobile domain	Serine/threonine-protein phosphatase 7 long form homolog GN=At1g48120 OS=Arabidopsis thaliana (Mouse-ear cress) PE=2 SV=1	Serine/threonine-protein phosphatase 7 long form-like protein [Triticum urartu]
	c25140.graph_c0	6.10871	5.45744	5.3519	0	0.0573511	0.114129	7.00014e-12	-6.64149	down	--	--	Molecular Function: hydrolase activity, hydrolyzing O-glycosyl compounds (GO:0004553);;	--	--	--	Domain of unknown function (DUF3357)	--	predicted protein [Hordeum vulgare subsp. vulgare]
	c69776.graph_c0	303.631	271.869	267.294	61.5171	72.7987	83.3524	2.05713e-11	-1.96312	down	--	--	Biological Process: lipid metabolic process (GO:0006629);; Cellular Component: cytoplasmic membrane-bounded vesicle (GO:0016023);; Molecular Function: hydrolase activity, acting on ester bonds (GO:0016788);;	--	--	--	GDSL-like Lipase/Acylhydrolase	GDSL esterase/lipase At5g45910 (Precursor) GN=At5g45910 OS=Arabidopsis thaliana (Mouse-ear cress) PE=2 SV=1	predicted protein [Hordeum vulgare subsp. vulgare]
	c72589.graph_c0	57.2763	54.5563	57.2918	10.4707	9.85511	9.14097	6.23855e-18	-2.52881	down	[I]	Lipid transport and metabolism	Cellular Component: Golgi membrane (GO:0000139);; Molecular Function: carboxylic ester hydrolase activity (GO:0004091);; Cellular Component: endoplasmic reticulum membrane (GO:0005789);; Biological Process: metabolic process (GO:0008152);; Cellular Component: plastid (GO:0009536);; Molecular Function: prenylcysteine methylesterase activity (GO:0010296);; Cellular Component: integral component of …	K15889|2.00206e-105|bdi:100835212|probable isoprenylcysteine alpha-carbonyl methylesterase ICMEL2; K15889 prenylcysteine alpha-carboxyl methylesterase [EC:3.1.1.-] (A)	[R]	General function prediction only	Carboxylesterase family;; Prolyl oligopeptidase family	Probable isoprenylcysteine alpha-carbonyl methylesterase ICMEL2 OS=Oryza sativa subsp. japonica (Rice) PE=2 SV=1	unnamed protein product [Triticum aestivum]
	c58500.graph_c0	7.63594	8.07753	9.32687	0.0945852	0.264437	0.431644	1.3493e-13	-4.99816	down	[R]	General function prediction only	Cellular Component: plastid (GO:0009536);; Biological Process: cytokinin biosynthetic process (GO:0009691);; Molecular Function: hydrolase activity, hydrolyzing N-glycosyl compounds (GO:0016799);;	K06966|7.97993e-73|sita:101758636|probable cytokinin riboside 5'-monophosphate phosphoribohydrolase LOGL5-like (A)	--	--	Possible lysine decarboxylase	Probable cytokinin riboside 5&apos;-monophosphate phosphoribohydrolase LOGL5 OS=Oryza sativa subsp. japonica (Rice) PE=2 SV=1	hypothetical protein TRIUR3_33975 [Triticum urartu]
	c65085.graph_c0	80.2526	73.9572	75.0574	29.8636	31.5118	32.8448	7.57635e-05	-1.29196	down	--	--	Cellular Component: mitochondrion (GO:0005739);; Molecular Function: hydrolase activity (GO:0016787);;	K07766|2.17326e-53|bdi:100841819|nudix hydrolase 18, mitochondrial-like; K07766 diphosphoinositol-polyphosphate diphosphatase [EC:3.6.1.52] (A)	[T]	Signal transduction mechanisms	NUDIX domain	Nudix hydrolase 21, chloroplastic (Precursor) GN=T9L24.30 OS=Arabidopsis thaliana (Mouse-ear cress) PE=2 SV=1	predicted protein [Hordeum vulgare subsp. vulgare]
	c67089.graph_c0	30.2882	28.5012	29.5642	4.09227	5.11083	6.07827	2.26599e-12	-2.54164	down	--	--	Cellular Component: mitochondrion (GO:0005739);; Biological Process: lipid metabolic process (GO:0006629);; Cellular Component: chloroplast stroma (GO:0009570);; Molecular Function: hydrolase activity, acting on ester bonds (GO:0016788);;	--	--	--	GDSL-like Lipase/Acylhydrolase	GDSL esterase/lipase At1g09390 (Precursor) GN=At1g09390 OS=Arabidopsis thaliana (Mouse-ear cress) PE=2 SV=1	predicted protein [Hordeum vulgare subsp. vulgare]
	c28561.graph_c0	3.81648	3.57838	3.69812	0.56729	1.19108	1.80295	0.00224447	-1.65201	down	[G]	Carbohydrate transport and metabolism	Biological Process: carbohydrate metabolic process (GO:0005975);; Molecular Function: transferase activity, transferring glycosyl groups (GO:0016757);; Molecular Function: hydrolase activity (GO:0016787);;	K00700|0|smo:SELMODRAFT_437348|hypothetical protein; K00700 1,4-alpha-glucan branching enzyme [EC:2.4.1.18] (A)	[G]	Carbohydrate transport and metabolism	Alpha amylase, C-terminal all-beta domain;; Alpha amylase, catalytic domain;; Carbohydrate-binding module 48 (Isoamylase N-terminal domain)	1,4-alpha-glucan-branching enzyme 2-2, chloroplastic/amyloplastic (Precursor) GN=F17C15.70 OS=Arabidopsis thaliana (Mouse-ear cress) PE=2 SV=1	glycoside hydrolase family 13 protein [Schizophyllum commune H4-8]
	c54680.graph_c1	14.9395	15.6275	17.8782	1.21734	1.20994	1.19044	1.90604e-10	-3.75101	down	--	--	Cellular Component: mitochondrion (GO:0005739);; Cellular Component: cytoplasmic membrane-bounded vesicle (GO:0016023);; Molecular Function: hydrolase activity (GO:0016787);;	K16292|7.15535e-16|osa:4346292|Os08g0556900; K16292 KDEL-tailed cysteine endopeptidase [EC:3.4.22.-] (A)	[O]	Posttranslational modification, protein turnover, chaperones	Cathepsin propeptide inhibitor domain (I29)	Cysteine proteinase EP-B 2 (Precursor) GN=EPB2 OS=Hordeum vulgare (Barley) PE=1 SV=1	Os08g0556900 [Oryza sativa Japonica Group]
	c53951.graph_c0	0.21064	0.252799	0.320238	3.45975	3.02202	2.55406	9.31256e-05	3.52139	up	--	--	Biological Process: lipid metabolic process (GO:0006629);; Cellular Component: cytoplasmic membrane-bounded vesicle (GO:0016023);; Molecular Function: hydrolase activity, acting on ester bonds (GO:0016788);;	--	--	--	GDSL-like Lipase/Acylhydrolase	GDSL esterase/lipase At1g28640 (Precursor) GN=At1g28640 OS=Arabidopsis thaliana (Mouse-ear cress) PE=3 SV=1	predicted protein [Hordeum vulgare subsp. vulgare]
	c76600.graph_c0	6.64467	6.19489	6.3646	2.75139	2.67688	2.57561	0.0069113	-1.27095	down	[F]	Nucleotide transport and metabolism	Biological Process: cellular process (GO:0009987);; Molecular Function: hydrolase activity (GO:0016787);; Cellular Component: cell part (GO:0044464);;	K01464|5.94323e-119|smo:SELMODRAFT_83918|hypothetical protein; K01464 dihydropyrimidinase [EC:3.5.2.2] (A)	[F]	Nucleotide transport and metabolism	Amidohydrolase family;; Amidohydrolase;; Amidohydrolase family;; Amidohydrolase	Allantoinase GN=ALN OS=Arabidopsis thaliana (Mouse-ear cress) PE=1 SV=1	hypothetical protein SELMODRAFT_83918 [Selaginella moellendorffii]
	c73394.graph_c0	11.8915	11.2314	11.6945	1.93383	2.21089	2.46584	3.96477e-06	-2.40645	down	[I]	Lipid transport and metabolism	Biological Process: metabolic process (GO:0008152);; Molecular Function: hydrolase activity (GO:0016787);;	--	[V]	Defense mechanisms	alpha/beta hydrolase fold	Probable carboxylesterase 15 GN=CXE15 OS=Arabidopsis thaliana (Mouse-ear cress) PE=2 SV=1	predicted protein [Hordeum vulgare subsp. vulgare]
	c63628.graph_c0	52.47	53.6595	60.2148	22.9335	22.5964	22.0333	0.000492061	-1.30772	down	--	--	Biological Process: metabolic process (GO:0008152);; Molecular Function: hydrolase activity (GO:0016787);;	--	[V]	Defense mechanisms	alpha/beta hydrolase fold;; Carboxylesterase family;; Alpha/beta hydrolase family;; Protein of unknown function (DUF2424)	Probable carboxylesterase 2 GN=CXE2 OS=Arabidopsis thaliana (Mouse-ear cress) PE=2 SV=1	unnamed protein product [Triticum aestivum]
	c26190.graph_c0	3.34996	3.59246	4.19421	0	0.0545764	0.108607	9.28944e-09	-6.1087	down	[R]	General function prediction only	Biological Process: metabolic process (GO:0008152);; Cellular Component: cytoplasmic membrane-bounded vesicle (GO:0016023);; Molecular Function: hydrolase activity (GO:0016787);;	K14664|8.38359e-151|sita:101758046|IAA-amino acid hydrolase ILR1-like 8-like; K14664 IAA-amino acid hydrolase [EC:3.5.1.-] (A)	--	--	Peptidase family M20/M25/M40;; Peptidase dimerisation domain	IAA-amino acid hydrolase ILR1-like 8 (Precursor) GN=P0021G06.115 OS=Oryza sativa subsp. japonica (Rice) PE=2 SV=1	IAA-amino acid hydrolase ILR1-like protein 8 [Aegilops tauschii]
	c66898.graph_c0	2.35217	2.49184	2.88069	6.15498	6.56737	6.91409	0.00855991	1.33768	up	--	--	Biological Process: lipid metabolic process (GO:0006629);; Molecular Function: phosphoric diester hydrolase activity (GO:0008081);; Cellular Component: cytoplasmic membrane-bounded vesicle (GO:0016023);; Molecular Function: kinase activity (GO:0016301);; Biological Process: phosphorylation (GO:0016310);;	--	--	--	--	PI-PLC X domain-containing protein At5g67130 (Precursor) GN=At5g67130 OS=Arabidopsis thaliana (Mouse-ear cress) PE=1 SV=1	PI-PLC X domain-containing protein [Aegilops tauschii]
	c24064.graph_c0	7.79819	8.06519	9.13872	1.76588	2.43971	3.08915	0.00290513	-1.78733	down	--	--	Molecular Function: carboxylic ester hydrolase activity (GO:0004091);; Cellular Component: mitochondrion (GO:0005739);; Biological Process: metabolic process (GO:0008152);; Biological Process: pollen tube growth (GO:0009860);;	--	[V]	Defense mechanisms	alpha/beta hydrolase fold	Probable carboxylesterase 18 GN=CXE18 OS=Arabidopsis thaliana (Mouse-ear cress) PE=1 SV=1	predicted protein [Hordeum vulgare subsp. vulgare]
	c47565.graph_c0	0.301246	0.143451	0	4.6569	3.84194	2.98856	0.00308981	4.67835	up	--	--	Biological Process: metabolic process (GO:0008152);; Cellular Component: plastid (GO:0009536);; Molecular Function: hydrolase activity (GO:0016787);; Biological Process: response to arsenic-containing substance (GO:0046685);;	--	--	--	--	--	zn-dependent hydrolase [Oryza sativa Indica Group]
	c66785.graph_c0	3.6166	3.60922	3.96277	13.316	17.6283	21.7644	0.00536589	2.22586	up	--	--	Molecular Function: hydrolase activity, hydrolyzing O-glycosyl compounds (GO:0004553);; Biological Process: carbohydrate metabolic process (GO:0005975);; Cellular Component: plant-type cell wall (GO:0009505);; Cellular Component: cytoplasmic membrane-bounded vesicle (GO:0016023);; Molecular Function: cation binding (GO:0043169);; Cellular Component: anchored component of plasma membrane (GO:00466…	--	--	--	Glycosyl hydrolases family 17;; X8 domain	Glucan endo-1,3-beta-glucosidase 13 (Precursor) GN=At5g56590 OS=Arabidopsis thaliana (Mouse-ear cress) PE=1 SV=1	predicted protein [Hordeum vulgare subsp. vulgare]
	c58967.graph_c0	264.697	244.127	247.969	118.594	120.278	120.76	0.00108745	-1.0821	down	--	--	Cellular Component: mitochondrion (GO:0005739);; Cellular Component: plastid (GO:0009536);; Molecular Function: hydrolase activity (GO:0016787);;	--	--	--	--	--	predicted protein [Hordeum vulgare subsp. vulgare]
	c61056.graph_c0	21.888	21.6049	23.4824	6.41178	6.63997	6.80177	3.73671e-05	-1.76271	down	--	--	Molecular Function: zinc ion binding (GO:0008270);; Molecular Function: hydrolase activity (GO:0016787);;	--	[R]	General function prediction only	Zn-finger in Ran binding protein and others	--	hypothetical protein TRIUR3_06621 [Triticum urartu]
	c59456.graph_c0	8.17378	7.78089	8.16609	1.12818	2.37796	3.60396	0.00261366	-1.77509	down	[R]	General function prediction only	Cellular Component: chloroplast stroma (GO:0009570);; Cellular Component: chloroplast envelope (GO:0009941);; Molecular Function: hydrolase activity (GO:0016787);; Biological Process: glucosinolate biosynthetic process (GO:0019761);;	--	[R]	General function prediction only	Haloacid dehalogenase-like hydrolase;; haloacid dehalogenase-like hydrolase;; HAD-hyrolase-like	Haloacid dehalogenase-like hydrolase domain-containing protein At4g39970 (Precursor) GN=At4g39970 OS=Arabidopsis thaliana (Mouse-ear cress) PE=2 SV=1	predicted protein [Hordeum vulgare subsp. vulgare]
	c95629.graph_c0	1.75278	1.58662	1.57912	0	0.0539385	0.107338	0.000351761	-4.94764	down	[R]	General function prediction only	Cellular Component: nucleus (GO:0005634);; Cellular Component: cytosol (GO:0005829);; Biological Process: cytokinin biosynthetic process (GO:0009691);; Molecular Function: hydrolase activity, hydrolyzing N-glycosyl compounds (GO:0016799);; Molecular Function: lyase activity (GO:0016829);;	K06966|1.8818e-128|bdi:100822508|cytokinin riboside 5'-monophosphate phosphoribohydrolase LOG1-like; K06966 (A)	--	--	Possible lysine decarboxylase	Probable cytokinin riboside 5&apos;-monophosphate phosphoribohydrolase LOGL6 OS=Oryza sativa subsp. japonica (Rice) PE=2 SV=1	PREDICTED: cytokinin riboside 5&apos;-monophosphate phosphoribohydrolase LOG1-like [Brachypodium distachyon]
	c42031.graph_c0	4.76369	4.34403	4.35877	13.8076	12.4724	11.0125	0.000846094	1.46173	up	[R]	General function prediction only	Molecular Function: hydrolase activity (GO:0016787);;	--	[R]	General function prediction only	Alpha/beta hydrolase family;; Alpha/beta hydrolase family;; alpha/beta hydrolase fold	--	PREDICTED: uncharacterized protein LOC100831309 [Brachypodium distachyon]
	c66178.graph_c0	3.63899	3.4594	3.62574	0.476732	0.752029	1.01981	0.000306731	-2.26523	down	--	--	Molecular Function: hydrolase activity, hydrolyzing O-glycosyl compounds (GO:0004553);; Cellular Component: nucleus (GO:0005634);; Cellular Component: cytoplasm (GO:0005737);; Biological Process: carbohydrate metabolic process (GO:0005975);; Cellular Component: anchored component of plasma membrane (GO:0046658);;	--	--	--	Glycosyl hydrolases family 17	Glucan endo-1,3-beta-glucosidase 14 (Precursor) GN=At2g27500 OS=Arabidopsis thaliana (Mouse-ear cress) PE=1 SV=2	predicted protein [Hordeum vulgare subsp. vulgare]
	c27685.graph_c0	5.76946	5.71755	6.2374	0	0	0	0.000126427	#NAME?	down	--	--	Molecular Function: phospholipase activity (GO:0004620);; Biological Process: lipid metabolic process (GO:0006629);; Molecular Function: phosphoric diester hydrolase activity (GO:0008081);; Molecular Function: ion binding (GO:0043167);; Biological Process: response to stimulus (GO:0050896);;	K01115|2.19156e-07|mus:103993201|phospholipase D gamma 1-like; K01115 phospholipase D1/2 [EC:3.1.4.4] (A)	[I]	Lipid transport and metabolism	--	Phospholipase D gamma 1 GN=PLDGAMMA1 OS=Arabidopsis thaliana (Mouse-ear cress) PE=1 SV=1	hypothetical protein OsJ_32215 [Oryza sativa Japonica Group]
Phytohormone metabolism/signaling/response (16)
	c48996.graph_c0	0.978967	0.749666	0.595332	3.40507	3.50057	3.56106	0.00590173	2.16103	up	--	--	Cellular Component: nucleus (GO:0005634);; Biological Process: regulation of transcription, DNA-templated (GO:0006355);; Biological Process: auxin-activated signaling pathway (GO:0009734);; Molecular Function: protein dimerization activity (GO:0046983);;	K14484|5.42443e-52|sita:101771394|auxin-responsive protein IAA9-like; K14484 auxin-responsive protein IAA (A)	--	--	AUX/IAA family	Auxin-responsive protein IAA9 OS=Oryza sativa subsp. japonica (Rice) PE=2 SV=1	predicted protein [Hordeum vulgare subsp. vulgare]
	c57709.graph_c1	12.627	11.6639	11.8672	1.55271	1.4161	1.26533	5.51651e-06	-3.10197	down	--	--	Cellular Component: nucleus (GO:0005634);; Biological Process: regulation of transcription, DNA-templated (GO:0006355);; Biological Process: regulation of translation (GO:0006417);; Biological Process: auxin-activated signaling pathway (GO:0009734);; Molecular Function: protein dimerization activity (GO:0046983);;	K14484|2.02207e-16|bdi:100833982|auxin-responsive protein IAA2-like; K14484 auxin-responsive protein IAA (A)	--	--	AUX/IAA family	Auxin-responsive protein IAA2 GN=P0710E05.18 OS=Oryza sativa subsp. japonica (Rice) PE=2 SV=1	predicted protein [Hordeum vulgare subsp. vulgare]
	c57709.graph_c0	8.13458	7.21493	7.01677	1.00333	1.0794	1.14468	4.74945e-07	-2.80231	down	--	--	Cellular Component: nucleus (GO:0005634);; Biological Process: regulation of transcription, DNA-templated (GO:0006355);; Biological Process: auxin-activated signaling pathway (GO:0009734);; Molecular Function: protein dimerization activity (GO:0046983);;	K14484|6.90722e-36|bdi:100833982|auxin-responsive protein IAA2-like; K14484 auxin-responsive protein IAA (A)	--	--	AUX/IAA family	Auxin-responsive protein IAA18 GN=IAA18 OS=Arabidopsis thaliana (Mouse-ear cress) PE=1 SV=2	unnamed protein product [Triticum aestivum]
	c63549.graph_c0	72.8989	70.2113	74.5447	15.8612	17.649	19.2604	4.61648e-11	-2.05341	down	--	--	Cellular Component: nucleus (GO:0005634);; Cellular Component: cytoplasm (GO:0005737);; Biological Process: regulation of transcription, DNA-templated (GO:0006355);; Biological Process: regulation of translation (GO:0006417);; Biological Process: auxin-activated signaling pathway (GO:0009734);; Molecular Function: protein dimerization activity (GO:0046983);;	K14484|1.7807e-106|sbi:SORBI_10g019590|SORBIDRAFT_10g019590, Sb10g019590; hypothetical protein; K14484 auxin-responsive protein IAA (A)	--	--	AUX/IAA family	Auxin-responsive protein IAA21 GN=OSJNBa0012F14.28 OS=Oryza sativa subsp. japonica (Rice) PE=2 SV=1	predicted protein [Hordeum vulgare subsp. vulgare]
	c76367.graph_c0	188.375	177.083	183.5	4.83094	16.4046	27.8141	9.26209e-31	-3.49872	down	--	--	--	--	--	--	AUX/IAA family	Auxin response factor 5 OS=Oryza sativa subsp. japonica (Rice) PE=2 SV=2	Auxin response factor 5 [Aegilops tauschii]
	c24007.graph_c0	8.54495	10.6191	13.7551	33.5093	39.1127	44.3249	0.00177004	1.82069	up	--	--	Molecular Function: DNA binding (GO:0003677);; Molecular Function: sequence-specific DNA binding transcription factor activity (GO:0003700);; Cellular Component: nucleus (GO:0005634);; Biological Process: regulation of transcription, DNA-templated (GO:0006355);;	--	--	--	--	Ethylene-responsive transcription factor 3 OS=Arabidopsis thaliana (Mouse-ear cress) PE=1 SV=1	hypothetical protein SORBIDRAFT_06g028090 [Sorghum bicolor]
	c23015.graph_c0	2.91884	3.25147	3.90925	0	0	0	1.10608e-08	#NAME?	down	--	--	Molecular Function: DNA binding (GO:0003677);; Molecular Function: sequence-specific DNA binding transcription factor activity (GO:0003700);; Cellular Component: nucleus (GO:0005634);; Biological Process: regulation of transcription, DNA-templated (GO:0006355);; Biological Process: response to anoxia (GO:0034059);;	--	--	--	AP2 domain	Ethylene-responsive transcription factor ERF071 GN=ERF071 OS=Arabidopsis thaliana (Mouse-ear cress) PE=2 SV=1	hypothetical protein AMTR_s00010p00098700 [Amborella trichopoda]
	c59658.graph_c0	2.83024	2.99829	3.46618	9.34289	10.0513	10.6592	0.0029947	1.68468	up	--	--	Molecular Function: DNA binding (GO:0003677);; Molecular Function: sequence-specific DNA binding transcription factor activity (GO:0003700);; Cellular Component: nucleus (GO:0005634);; Biological Process: regulation of transcription, DNA-templated (GO:0006355);; Cellular Component: plastid (GO:0009536);;	--	--	--	--	Ethylene-responsive transcription factor ERF039 GN=ERF039 OS=Arabidopsis thaliana (Mouse-ear cress) PE=2 SV=1	Os04g0550200 [Oryza sativa Japonica Group]
	c63542.graph_c0	94.7932	90.2242	94.6777	15.2293	19.6029	23.7805	4.05693e-14	-2.26482	down	--	--	Molecular Function: DNA binding (GO:0003677);; Molecular Function: sequence-specific DNA binding transcription factor activity (GO:0003700);; Cellular Component: nucleus (GO:0005634);; Biological Process: regulation of transcription, DNA-templated (GO:0006355);; Biological Process: ethylene-activated signaling pathway (GO:0009873);; Biological Process: response to anoxia (GO:0034059);; Biological…	--	--	--	AP2 domain	Ethylene-responsive transcription factor ERF073 GN=ERF073 OS=Arabidopsis thaliana (Mouse-ear cress) PE=2 SV=1	predicted protein [Hordeum vulgare subsp. vulgare]
	c78014.graph_c0	0.322642	0.205545	0.109003	3.94855	4.90324	5.80888	4.39785e-08	4.51105	up	--	--	--	--	--	--	--	Ethylene-responsive transcription factor ERF073 GN=ERF073 OS=Arabidopsis thaliana (Mouse-ear cress) PE=2 SV=1	hypothetical protein TRIUR3_07777 [Triticum urartu]
	c55103.graph_c0	26.9292	25.6666	26.9708	4.00281	3.95326	3.86417	8.74402e-10	-2.7592	down	--	--	Molecular Function: DNA binding (GO:0003677);; Molecular Function: sequence-specific DNA binding transcription factor activity (GO:0003700);; Cellular Component: nucleus (GO:0005634);; Biological Process: regulation of transcription, DNA-templated (GO:0006355);;	K09286|2.99081e-08|zma:100272603|putative AP2/EREBP transcription factor superfamily protein; K09286 EREBP-like factor (A)	--	--	--	Ethylene-responsive transcription factor 5 GN=MQL5_9 OS=Arabidopsis thaliana (Mouse-ear cress) PE=2 SV=1	predicted protein [Hordeum vulgare subsp. vulgare]
	c66129.graph_c0	7.81271	6.72736	6.31474	22.2631	22.6364	22.7834	3.73948e-05	1.68923	up	--	--	Cellular Component: intracellular membrane-bounded organelle (GO:0043231);;	--	--	--	AP2 domain	Ethylene-responsive transcription factor ERF112 GN=ERF112 OS=Arabidopsis thaliana (Mouse-ear cress) PE=2 SV=1	hypothetical protein AMTR_s00010p00098700 [Amborella trichopoda]
	c57084.graph_c0	1.14983	0.760979	0.448228	9.91293	7.72498	5.45977	0.00585586	3.28274	up	--	--	Molecular Function: DNA binding (GO:0003677);; Molecular Function: sequence-specific DNA binding transcription factor activity (GO:0003700);; Cellular Component: nucleus (GO:0005634);; Biological Process: regulation of transcription, DNA-templated (GO:0006355);;	--	--	--	AP2 domain	Dehydration-responsive element-binding protein 1B GN=M7J2.140 OS=Arabidopsis thaliana (Mouse-ear cress) PE=2 SV=2	PREDICTED: ethylene-responsive transcription factor ERF024-like [Brachypodium distachyon]
	c49393.graph_c0	1.21292	0.72393	0.307335	9.37512	10.2539	11.0302	1.27773e-05	3.75931	up	--	--	Molecular Function: DNA binding (GO:0003677);; Molecular Function: sequence-specific DNA binding transcription factor activity (GO:0003700);; Cellular Component: nucleus (GO:0005634);; Biological Process: regulation of transcription, DNA-templated (GO:0006355);;	--	--	--	AP2 domain	Ethylene-responsive transcription factor RAP2-3 OS=Arabidopsis thaliana (Mouse-ear cress) PE=1 SV=2	unnamed protein product [Triticum aestivum]
	c56935.graph_c0	7.85812	7.60682	8.1162	71.8015	74.5096	76.4727	3.03802e-24	3.23134	up	--	--	Molecular Function: DNA binding (GO:0003677);; Molecular Function: sequence-specific DNA binding transcription factor activity (GO:0003700);; Cellular Component: nucleus (GO:0005634);; Biological Process: regulation of transcription, DNA-templated (GO:0006355);;	--	--	--	--	Ethylene-responsive transcription factor RAP2-3 OS=Arabidopsis thaliana (Mouse-ear cress) PE=1 SV=2	AP2/EREBP-like protein [Hordeum vulgare subsp. vulgare]
	c74731.graph_c0	84.6232	82.823	89.3051	25.0831	28.6294	31.8895	9.70087e-08	-1.59392	down	--	--	Biological Process: nuclear-transcribed mRNA catabolic process (GO:0000956);; Cellular Component: endosome (GO:0005768);; Cellular Component: Golgi apparatus (GO:0005794);; Cellular Component: trans-Golgi network (GO:0005802);; Cellular Component: plasma membrane (GO:0005886);; Biological Process: photoperiodism, flowering (GO:0048573);;	--	[T]	Signal transduction mechanisms	Leucine Rich repeats (2 copies);; Leucine rich repeat;; Leucine Rich Repeat;; Leucine Rich repeats (2 copies);; Leucine Rich Repeat;; Leucine Rich repeat;; AP2 domain	Ethylene-responsive transcription factor ERF003 GN=ERF003 OS=Arabidopsis thaliana (Mouse-ear cress) PE=2 SV=1	unnamed protein product [Triticum aestivum]
Transcription factor (19)
	c71967.graph_c0	159.1	149.749	155.373	54.7462	61.278	67.1969	1.05093e-05	-1.35059	down	--	--	Molecular Function: DNA binding (GO:0003677);; Molecular Function: sequence-specific DNA binding transcription factor activity (GO:0003700);; Cellular Component: nucleus (GO:0005634);; Biological Process: regulation of transcription, DNA-templated (GO:0006355);; Molecular Function: protein dimerization activity (GO:0046983);;	--	[K]	Transcription	SRF-type transcription factor (DNA-binding and dimerisation domain);; K-box region	MADS-box transcription factor 1 OS=Oryza sativa subsp. japonica (Rice) PE=1 SV=1	MADS-box protein 7 [Hordeum vulgare subsp. vulgare]
	c54997.graph_c0	8.44298	6.4901	5.18623	0.494387	1.09875	1.69212	0.00940635	-2.62893	down	--	--	Molecular Function: DNA binding (GO:0003677);; Molecular Function: sequence-specific DNA binding transcription factor activity (GO:0003700);; Cellular Component: nucleus (GO:0005634);; Biological Process: regulation of transcription, DNA-templated (GO:0006355);; Molecular Function: protein dimerization activity (GO:0046983);;	--	[K]	Transcription	K-box region;; SRF-type transcription factor (DNA-binding and dimerisation domain)	MADS-box transcription factor 34 OS=Oryza sativa subsp. japonica (Rice) PE=2 SV=2	MIKC-type MADS-box transcription factor WM19B [Triticum aestivum]
	c65202.graph_c1	20.358	18.818	19.1598	4.21486	6.95086	9.61735	0.00571337	-1.50082	down	--	--	Molecular Function: DNA binding (GO:0003677);; Molecular Function: sequence-specific DNA binding transcription factor activity (GO:0003700);; Cellular Component: nucleus (GO:0005634);; Biological Process: regulation of transcription, DNA-templated (GO:0006355);; Biological Process: meristem structural organization (GO:0009933);; Biological Process: maintenance of floral meristem identity (GO:0010…	K09264|2.12722e-94|bdi:100845222|AP1, MADS-box; MADS-box transcription factor 15-like; K09264 MADS-box transcription factor, plant (A)	[K]	Transcription	K-box region;; SRF-type transcription factor (DNA-binding and dimerisation domain)	MADS-box transcription factor 15 OS=Oryza sativa subsp. japonica (Rice) PE=1 SV=2	MIKC-type MADS-box transcription factor WM8 [Campeiostachys nutans]
	c42756.graph_c0	33.2602	34.6074	39.4153	10.3821	10.6024	10.7167	0.000176032	-1.76686	down	--	--	Molecular Function: DNA binding (GO:0003677);; Molecular Function: sequence-specific DNA binding transcription factor activity (GO:0003700);; Cellular Component: nucleus (GO:0005634);; Biological Process: regulation of transcription, DNA-templated (GO:0006355);; Biological Process: vegetative to reproductive phase transition of meristem (GO:0010228);; Molecular Function: protein dimerization acti…	K09264|9.46925e-21|bdi:100822235|AGL6; MADS-box transcription factor 6; K09264 MADS-box transcription factor, plant (A)	--	--	--	MADS-box transcription factor 6 OS=Oryza sativa subsp. japonica (Rice) PE=1 SV=1	AGAMOUS LIKE6-like protein [Hordeum vulgare subsp. vulgare]
	c74353.graph_c1	20.4248	23.0695	28.0212	8.72218	10.3836	11.9412	0.00864002	-1.21257	down	--	--	Molecular Function: DNA binding (GO:0003677);; Molecular Function: sequence-specific DNA binding transcription factor activity (GO:0003700);; Cellular Component: nucleus (GO:0005634);; Biological Process: regulation of transcription, DNA-templated (GO:0006355);; Biological Process: flower development (GO:0009908);; Biological Process: maintenance of meristem identity (GO:0010074);; Molecular Func…	K09264|3.46836e-10|bdi:100845222|AP1, MADS-box; MADS-box transcription factor 15-like; K09264 MADS-box transcription factor, plant (A)	--	--	--	MADS-box transcription factor 15 OS=Oryza sativa subsp. japonica (Rice) PE=1 SV=2	MIKC-type MADS-box transcription factor WM8 [Campeiostachys nutans]
	c67426.graph_c0	523.057	509.58	547.061	208.34	198.912	187.496	7.07454e-06	-1.41717	down	--	--	--	--	--	--	--	MADS-box transcription factor 26 GN=P0498H04.24 OS=Oryza sativa subsp. japonica (Rice) PE=2 SV=1	MADS-box transcription factor 26 [Aegilops tauschii]
	c61626.graph_c0	7.55993	7.60953	8.42008	1.92638	2.4866	3.02195	0.00175526	-1.67569	down	--	--	Molecular Function: DNA binding (GO:0003677);; Molecular Function: sequence-specific DNA binding transcription factor activity (GO:0003700);; Cellular Component: nucleus (GO:0005634);; Biological Process: regulation of transcription, DNA-templated (GO:0006355);; Biological Process: meristem structural organization (GO:0009933);; Biological Process: maintenance of floral meristem identity (GO:0010…	K09264|6.96538e-121|bdi:100836119|MADS-box transcription factor 18 (A)	[K]	Transcription	K-box region;; SRF-type transcription factor (DNA-binding and dimerisation domain)	MADS-box transcription factor 18 GN=OSJNBb0040H10.26 OS=Oryza sativa subsp. japonica (Rice) PE=1 SV=1	predicted protein [Hordeum vulgare subsp. vulgare]
	c77105.graph_c0	10.8674	11.745	13.7972	0.77367	0.832332	0.88267	4.97253e-12	-3.87913	down	--	--	Molecular Function: DNA binding (GO:0003677);; Cellular Component: nucleus (GO:0005634);; Biological Process: regulation of transcription, DNA-templated (GO:0006355);; Molecular Function: protein dimerization activity (GO:0046983);;	--	[K]	Transcription	SRF-type transcription factor (DNA-binding and dimerisation domain)	MADS-box transcription factor 50 OS=Oryza sativa subsp. japonica (Rice) PE=2 SV=1	MADS-box transcription factor 7-like [Brachypodium distachyon]
	c24007.graph_c0	8.54495	10.6191	13.7551	33.5093	39.1127	44.3249	0.00177004	1.82069	up	--	--	Molecular Function: DNA binding (GO:0003677);; Molecular Function: sequence-specific DNA binding transcription factor activity (GO:0003700);; Cellular Component: nucleus (GO:0005634);; Biological Process: regulation of transcription, DNA-templated (GO:0006355);;	--	--	--	--	Ethylene-responsive transcription factor 3 OS=Arabidopsis thaliana (Mouse-ear cress) PE=1 SV=1	hypothetical protein SORBIDRAFT_06g028090 [Sorghum bicolor]
	c23015.graph_c0	2.91884	3.25147	3.90925	0	0	0	1.10608e-08	#NAME?	down	--	--	Molecular Function: DNA binding (GO:0003677);; Molecular Function: sequence-specific DNA binding transcription factor activity (GO:0003700);; Cellular Component: nucleus (GO:0005634);; Biological Process: regulation of transcription, DNA-templated (GO:0006355);; Biological Process: response to anoxia (GO:0034059);;	--	--	--	AP2 domain	Ethylene-responsive transcription factor ERF071 GN=ERF071 OS=Arabidopsis thaliana (Mouse-ear cress) PE=2 SV=1	hypothetical protein AMTR_s00010p00098700 [Amborella trichopoda]
	c59658.graph_c0	2.83024	2.99829	3.46618	9.34289	10.0513	10.6592	0.0029947	1.68468	up	--	--	Molecular Function: DNA binding (GO:0003677);; Molecular Function: sequence-specific DNA binding transcription factor activity (GO:0003700);; Cellular Component: nucleus (GO:0005634);; Biological Process: regulation of transcription, DNA-templated (GO:0006355);; Cellular Component: plastid (GO:0009536);;	--	--	--	--	Ethylene-responsive transcription factor ERF039 GN=ERF039 OS=Arabidopsis thaliana (Mouse-ear cress) PE=2 SV=1	Os04g0550200 [Oryza sativa Japonica Group]
	c63542.graph_c0	94.7932	90.2242	94.6777	15.2293	19.6029	23.7805	4.05693e-14	-2.26482	down	--	--	Molecular Function: DNA binding (GO:0003677);; Molecular Function: sequence-specific DNA binding transcription factor activity (GO:0003700);; Cellular Component: nucleus (GO:0005634);; Biological Process: regulation of transcription, DNA-templated (GO:0006355);; Biological Process: ethylene-activated signaling pathway (GO:0009873);; Biological Process: response to anoxia (GO:0034059);; Biological…	--	--	--	AP2 domain	Ethylene-responsive transcription factor ERF073 GN=ERF073 OS=Arabidopsis thaliana (Mouse-ear cress) PE=2 SV=1	predicted protein [Hordeum vulgare subsp. vulgare]
	c78014.graph_c0	0.322642	0.205545	0.109003	3.94855	4.90324	5.80888	4.39785e-08	4.51105	up	--	--	--	--	--	--	--	Ethylene-responsive transcription factor ERF073 GN=ERF073 OS=Arabidopsis thaliana (Mouse-ear cress) PE=2 SV=1	hypothetical protein TRIUR3_07777 [Triticum urartu]
	c55103.graph_c0	26.9292	25.6666	26.9708	4.00281	3.95326	3.86417	8.74402e-10	-2.7592	down	--	--	Molecular Function: DNA binding (GO:0003677);; Molecular Function: sequence-specific DNA binding transcription factor activity (GO:0003700);; Cellular Component: nucleus (GO:0005634);; Biological Process: regulation of transcription, DNA-templated (GO:0006355);;	K09286|2.99081e-08|zma:100272603|putative AP2/EREBP transcription factor superfamily protein; K09286 EREBP-like factor (A)	--	--	--	Ethylene-responsive transcription factor 5 GN=MQL5_9 OS=Arabidopsis thaliana (Mouse-ear cress) PE=2 SV=1	predicted protein [Hordeum vulgare subsp. vulgare]
	c66129.graph_c0	7.81271	6.72736	6.31474	22.2631	22.6364	22.7834	3.73948e-05	1.68923	up	--	--	Cellular Component: intracellular membrane-bounded organelle (GO:0043231);;	--	--	--	AP2 domain	Ethylene-responsive transcription factor ERF112 GN=ERF112 OS=Arabidopsis thaliana (Mouse-ear cress) PE=2 SV=1	hypothetical protein AMTR_s00010p00098700 [Amborella trichopoda]
	c57084.graph_c0	1.14983	0.760979	0.448228	9.91293	7.72498	5.45977	0.00585586	3.28274	up	--	--	Molecular Function: DNA binding (GO:0003677);; Molecular Function: sequence-specific DNA binding transcription factor activity (GO:0003700);; Cellular Component: nucleus (GO:0005634);; Biological Process: regulation of transcription, DNA-templated (GO:0006355);;	--	--	--	AP2 domain	Dehydration-responsive element-binding protein 1B GN=M7J2.140 OS=Arabidopsis thaliana (Mouse-ear cress) PE=2 SV=2	PREDICTED: ethylene-responsive transcription factor ERF024-like [Brachypodium distachyon]
	c49393.graph_c0	1.21292	0.72393	0.307335	9.37512	10.2539	11.0302	1.27773e-05	3.75931	up	--	--	Molecular Function: DNA binding (GO:0003677);; Molecular Function: sequence-specific DNA binding transcription factor activity (GO:0003700);; Cellular Component: nucleus (GO:0005634);; Biological Process: regulation of transcription, DNA-templated (GO:0006355);;	--	--	--	AP2 domain	Ethylene-responsive transcription factor RAP2-3 OS=Arabidopsis thaliana (Mouse-ear cress) PE=1 SV=2	unnamed protein product [Triticum aestivum]
	c56935.graph_c0	7.85812	7.60682	8.1162	71.8015	74.5096	76.4727	3.03802e-24	3.23134	up	--	--	Molecular Function: DNA binding (GO:0003677);; Molecular Function: sequence-specific DNA binding transcription factor activity (GO:0003700);; Cellular Component: nucleus (GO:0005634);; Biological Process: regulation of transcription, DNA-templated (GO:0006355);;	--	--	--	--	Ethylene-responsive transcription factor RAP2-3 OS=Arabidopsis thaliana (Mouse-ear cress) PE=1 SV=2	AP2/EREBP-like protein [Hordeum vulgare subsp. vulgare]
	c74731.graph_c0	84.6232	82.823	89.3051	25.0831	28.6294	31.8895	9.70087e-08	-1.59392	down	--	--	Biological Process: nuclear-transcribed mRNA catabolic process (GO:0000956);; Cellular Component: endosome (GO:0005768);; Cellular Component: Golgi apparatus (GO:0005794);; Cellular Component: trans-Golgi network (GO:0005802);; Cellular Component: plasma membrane (GO:0005886);; Biological Process: photoperiodism, flowering (GO:0048573);;	--	[T]	Signal transduction mechanisms	Leucine Rich repeats (2 copies);; Leucine rich repeat;; Leucine Rich Repeat;; Leucine Rich repeats (2 copies);; Leucine Rich Repeat;; Leucine Rich repeat;; AP2 domain	Ethylene-responsive transcription factor ERF003 GN=ERF003 OS=Arabidopsis thaliana (Mouse-ear cress) PE=2 SV=1	unnamed protein product [Triticum aestivum]
Protein kinase activity (6)
	c1032.graph_c0	2.02476	2.34857	2.90724	0.163022	0.0819206	0	0.00144902	-4.89266	down	[RTKL]	--	Molecular Function: protein serine/threonine kinase activity (GO:0004674);; Molecular Function: calcium ion binding (GO:0005509);; Molecular Function: ATP binding (GO:0005524);; Biological Process: protein phosphorylation (GO:0006468);; Cellular Component: integral component of membrane (GO:0016021);; Molecular Function: polysaccharide binding (GO:0030247);;	K04733|5.97577e-44|bdi:100830486|wall-associated receptor kinase 2-like (A)	[T]	Signal transduction mechanisms	Protein tyrosine kinase;; Protein kinase domain	Wall-associated receptor kinase 5 (Precursor) GN=WAK5 OS=Arabidopsis thaliana (Mouse-ear cress) PE=2 SV=1	Wall-associated receptor kinase 5 [Triticum urartu]
	c34865.graph_c0	2.96379	2.87095	3.06521	0	0	0	4.7074e-12	#NAME?	down	[RTKL]	--	Molecular Function: protein kinase activity (GO:0004672);; Molecular Function: ion binding (GO:0043167);;	K04733|3.20506e-109|obr:102722061|wall-associated receptor kinase 4-like; K04733 interleukin-1 receptor-associated kinase 4 [EC:2.7.11.1] (A)	--	--	Protein tyrosine kinase;; Protein kinase domain	Wall-associated receptor kinase 5 (Precursor) GN=WAK5 OS=Arabidopsis thaliana (Mouse-ear cress) PE=2 SV=1	Wall-associated receptor kinase 5 [Triticum urartu]
	c42329.graph_c0	0	0	0	2.899	2.66553	2.40541	8.03196e-06	Inf	up	--	--	Molecular Function: protein serine/threonine kinase activity (GO:0004674);; Molecular Function: calcium ion binding (GO:0005509);; Molecular Function: ATP binding (GO:0005524);; Biological Process: protein phosphorylation (GO:0006468);; Molecular Function: polysaccharide binding (GO:0030247);;	--	--	--	Calcium-binding EGF domain	Wall-associated receptor kinase 3 (Precursor) GN=WAK3 OS=Arabidopsis thaliana (Mouse-ear cress) PE=2 SV=2	Wall-associated receptor kinase 5 [Aegilops tauschii]
	c68413.graph_c0	0.241413	0.231473	0.244681	7.34727	7.93778	8.44892	6.45528e-18	5.03872	up	[RTKL]	--	Molecular Function: protein kinase activity (GO:0004672);; Cellular Component: cytoplasmic membrane-bounded vesicle (GO:0016023);; Molecular Function: ion binding (GO:0043167);;	--	--	--	Protein kinase domain;; Protein tyrosine kinase;; Wall-associated receptor kinase galacturonan-binding;; EGF-like domain;; Calcium-binding EGF domain;; Ulp1 protease family, C-terminal catalytic domain	Wall-associated receptor kinase 2 (Precursor) GN=WAK2 OS=Arabidopsis thaliana (Mouse-ear cress) PE=1 SV=1	Wall-associated receptor kinase 2 [Aegilops tauschii]
	c94575.graph_c0	1.30421	1.40788	1.65234	0	0	0	0.00864002	#NAME?	down	--	--	Molecular Function: protein kinase activity (GO:0004672);; Molecular Function: ion binding (GO:0043167);;	K04733|7.49399e-34|sita:101758170|wall-associated receptor kinase 4-like (A)	--	--	Protein tyrosine kinase;; Protein kinase domain	Wall-associated receptor kinase 5 (Precursor) GN=WAK5 OS=Arabidopsis thaliana (Mouse-ear cress) PE=2 SV=1	Wall-associated receptor kinase 5 [Aegilops tauschii]
	c60151.graph_c0	8.50517	8.33347	8.99511	2.42951	2.77759	3.09789	0.00103051	-1.64647	down	--	--	Molecular Function: binding (GO:0005488);; Molecular Function: transferase activity, transferring phosphorus-containing groups (GO:0016772);; Cellular Component: intracellular membrane-bounded organelle (GO:0043231);; Cellular Component: cytoplasmic part (GO:0044444);;	--	--	--	--	Wall-associated receptor kinase-like 9 (Precursor) GN=WAKL9 OS=Arabidopsis thaliana (Mouse-ear cress) PE=2 SV=1	PREDICTED: wall-associated receptor kinase 2-like [Setaria italica]
Gene function	ID	XH09-28-1_FPKM	XH09-28-2_FPKM	XH09-28-3_FPKM	ZhN03-28-1_FPKM	ZhN03-28-2_FPKM	ZhN03-28-3_FPKM	FDR	log2FC	regulated	COG_class	COG_class_annotation	GO_annotation	KEGG_annotation	KOG_class	KOG_class_annotation	Pfam_annotation	Swissprot_annotation	nr_annotation
Cell wall hydrolysis/modification (13)
	c61657.graph_c0	22.4584	43.7898	27.6019	0.513149	2.47874	1.63353	2.03212e-06	-4.29249	down	--	--	Molecular Function: sucrose alpha-glucosidase activity (GO:0004575);; Cellular Component: cell wall (GO:0005618);; Cellular Component: vacuole (GO:0005773);; Biological Process: starch metabolic process (GO:0005982);; Biological Process: response to wounding (GO:0009611);; Cellular Component: cytoplasmic membrane-bounded vesicle (GO:0016023);; Molecular Function: levanase activity (GO:0031219);; …	K01193|1.10489e-152|bdi:100821731|beta-fructofuranosidase, insoluble isoenzyme 1-like; K01193 beta-fructofuranosidase [EC:3.2.1.26] (A)	[G]	Carbohydrate transport and metabolism	Glycosyl hydrolases family 32 C terminal;; Glycosyl hydrolases family 32 N-terminal domain	Beta-fructofuranosidase, cell wall isozyme (Precursor) OS=Zea mays (Maize) PE=2 SV=1	Beta-fructofuranosidase, insoluble isoenzyme 1 [Aegilops tauschii]
	c34438.graph_c0	3.11084	1.58824	5.99081	0.149266	0.0686689	0.0001	0.00485486	-5.54826	down	[G]	Carbohydrate transport and metabolism	Molecular Function: sucrose alpha-glucosidase activity (GO:0004575);; Cellular Component: cell wall (GO:0005618);; Cellular Component: vacuole (GO:0005773);; Biological Process: starch metabolic process (GO:0005982);; Biological Process: response to wounding (GO:0009611);; Cellular Component: cytoplasmic membrane-bounded vesicle (GO:0016023);; Molecular Function: levanase activity (GO:0031219);; …	K01193|0|bdi:100826413|beta-fructofuranosidase, insoluble isoenzyme 3-like; K01193 beta-fructofuranosidase [EC:3.2.1.26] (A)	[G]	Carbohydrate transport and metabolism	Glycosyl hydrolases family 32 N-terminal domain;; Glycosyl hydrolases family 32 C terminal	Beta-fructofuranosidase, insoluble isoenzyme 3 (Precursor) OS=Oryza sativa subsp. japonica (Rice) PE=2 SV=1	Beta-fructofuranosidase, insoluble isoenzyme 3 [Aegilops tauschii]
	c67902.graph_c0	113.33	96.8458	173.42	18.7789	14.7968	25.6501	5.48953e-05	-2.60125	down	--	--	Molecular Function: hydrolase activity, hydrolyzing O-glycosyl compounds (GO:0004553);; Biological Process: carbohydrate metabolic process (GO:0005975);;	--	--	--	Glycosyl hydrolases family 18	Chitinase 2 OS=Tulipa bakeri (Tulip) PE=1 SV=1	predicted protein [Hordeum vulgare subsp. vulgare]
	c43794.graph_c0	3.24724	3.13893	3.91112	0.103874	0.477866	0.0001	0.00239007	-4.144	down	[G]	Carbohydrate transport and metabolism	Molecular Function: catalytic activity (GO:0003824);;	K01183|5.20315e-51|pmum:103320757|chitotriosidase-1-like; K01183 chitinase [EC:3.2.1.14] (A)	[G]	Carbohydrate transport and metabolism	Glycosyl hydrolases family 18;; Chitin binding Peritrophin-A domain	--	unnamed protein product [Blastocystis hominis]
	c23990.graph_c0	8.97393	6.17637	8.90819	0.654215	0.930263	1.17803	0.00654152	-3.03743	down	--	--	Cellular Component: cell wall (GO:0005618);; Cellular Component: vacuolar membrane (GO:0005774);; Cellular Component: plasma membrane (GO:0005886);; Biological Process: carbohydrate metabolic process (GO:0005975);; Biological Process: glycerol ether metabolic process (GO:0006662);; Biological Process: response to oxidative stress (GO:0006979);; Molecular Function: enzyme activator activity (GO:00…	--	--	--	Glycosyl hydrolase family 3 C-terminal domain;; Glycosyl hydrolase family 3 N terminal domain;; Fibronectin type III-like domain	Probable beta-D-xylosidase 6 (Precursor) GN=BXL6 OS=Arabidopsis thaliana (Mouse-ear cress) PE=2 SV=1	predicted protein [Hordeum vulgare subsp. vulgare]
	c46129.graph_c0	0	0.710916	0.614332	11.0428	6.83045	7.28659	0.000430184	4.3196	up	--	--	Molecular Function: hydrolase activity, hydrolyzing O-glycosyl compounds (GO:0004553);; Cellular Component: extracellular region (GO:0005576);; Biological Process: carbohydrate metabolic process (GO:0005975);; Molecular Function: cellulose binding (GO:0030248);;	--	--	--	Glycosyl hydrolase family 61;; Fungal cellulose binding domain	--	hypothetical protein PTT_16178 [Pyrenophora teres f. teres 0-1]
	c63163.graph_c0	29.6825	19.7155	18.3901	79.9533	62.5226	106.831	0.00140389	1.97566	up	--	--	Molecular Function: hydrolase activity, hydrolyzing O-glycosyl compounds (GO:0004553);; Molecular Function: enzyme inhibitor activity (GO:0004857);; Cellular Component: cytoplasmic membrane-bounded vesicle (GO:0016023);; Biological Process: secretion by cell (GO:0032940);; Biological Process: negative regulation of catalytic activity (GO:0043086);; Biological Process: xylan catabolic process (GO:…	K01183|0|sita:101786936|xylanase inhibitor protein 1-like; K01183 chitinase [EC:3.2.1.14] (A)	[M]	Cell wall/membrane/envelope biogenesis	Glycosyl hydrolases family 18	Xylanase inhibitor protein 1 (Precursor) OS=Oryza sativa subsp. japonica (Rice) PE=1 SV=1	PREDICTED: xylanase inhibitor protein 1-like [Setaria italica]
	c86342.graph_c0	0	0	0	2.13029	1.55171	2.07211	0.000390544	2.97566	up	--	--	Molecular Function: aspartic-type endopeptidase activity (GO:0004190);; Biological Process: proteolysis (GO:0006508);;	--	[O]	Posttranslational modification, protein turnover, chaperones	Matrixin;; Xylanase inhibitor N-terminal;; Eukaryotic aspartyl protease	Protein ASPARTIC PROTEASE IN GUARD CELL 2 (Precursor) GN=ASPG2 OS=Arabidopsis thaliana (Mouse-ear cress) PE=2 SV=1	predicted protein [Hordeum vulgare subsp. vulgare]
	c75931.graph_c0	2.2483	1.90379	3.9193	0.0001	0.0001	0.0001	2.98783e-05	-3.97566	down	--	--	--	--	[O]	Posttranslational modification, protein turnover, chaperones	Xylanase inhibitor N-terminal;; Xylanase inhibitor C-terminal;; Eukaryotic aspartyl protease	Aspartic proteinase nepenthesin-2 (Precursor) GN=nep2 OS=Nepenthes gracilis (Slender pitcher plant) PE=1 SV=1	PREDICTED: aspartic proteinase nepenthesin-1-like [Brachypodium distachyon]
	c60174.graph_c0	2.90618	1.81347	1.1219	0.0001	0.0001	0.0001	0.000959605	-4.97566	down	--	--	Molecular Function: peroxidase activity (GO:0004601);; Biological Process: response to oxidative stress (GO:0006979);; Cellular Component: cytoplasmic membrane-bounded vesicle (GO:0016023);; Molecular Function: heme binding (GO:0020037);; Molecular Function: metal ion binding (GO:0046872);; Biological Process: oxidation-reduction process (GO:0055114);;	K00430|2.16577e-148|bdi:100831194|cationic peroxidase SPC4-like; K00430 peroxidase [EC:1.11.1.7] (A)	--	--	Peroxidase	Peroxidase 12 (Precursor) OS=Arabidopsis thaliana (Mouse-ear cress) PE=1 SV=1	Peroxidase 12 [Aegilops tauschii]
	c50063.graph_c0	12.6602	6.31565	18.1317	0.347788	1.06665	0.410047	0.000499926	-4.30067	down	--	--	Molecular Function: peroxidase activity (GO:0004601);; Biological Process: response to oxidative stress (GO:0006979);; Cellular Component: cytoplasmic membrane-bounded vesicle (GO:0016023);; Molecular Function: heme binding (GO:0020037);; Molecular Function: metal ion binding (GO:0046872);; Biological Process: oxidation-reduction process (GO:0055114);;	K00430|3.23399e-128|bdi:100839477|peroxidase 12-like; K00430 peroxidase [EC:1.11.1.7] (A)	--	--	Peroxidase	Peroxidase 2 (Fragment) OS=Hordeum vulgare (Barley) PE=2 SV=1	Peroxidase 12 [Triticum urartu]
	c24088.graph_c0	0.15783	0	0	2.27193	3.30975	5.35727	0.00199241	6.22765	up	--	--	Molecular Function: copper ion binding (GO:0005507);; Biological Process: lignin catabolic process (GO:0046274);; Cellular Component: apoplast (GO:0048046);; Molecular Function: hydroquinone:oxygen oxidoreductase activity (GO:0052716);; Biological Process: oxidation-reduction process (GO:0055114);;	--	[Q]	Secondary metabolites biosynthesis, transport and catabolism	Multicopper oxidase;; Multicopper oxidase		Laccase-15 [Aegilops tauschii]
	c77995.graph_c0	7.15324	4.38251	12.3081	0.0001	0.0001	0.0001	0.00419588	-7.22765	down	--	--	Molecular Function: peroxidase activity (GO:0004601);; Biological Process: response to oxidative stress (GO:0006979);; Molecular Function: heme binding (GO:0020037);; Molecular Function: metal ion binding (GO:0046872);; Biological Process: oxidation-reduction process (GO:0055114);;	K00430|4.79612e-15|bdi:100839477|peroxidase 12-like; K00430 peroxidase [EC:1.11.1.7] (A)	--	--	--	Peroxidase 60 (Precursor) GN=MWD9.21 OS=Arabidopsis thaliana (Mouse-ear cress) PE=1 SV=1	Peroxidase 12 [Triticum urartu]
Hydrolase activity (36)
	c52945.graph_c0	2.26614	2.71992	6.90649	0.143073	0.175519	0	0.00732131	-5.18776	down	--	--	Molecular Function: hydrolase activity (GO:0016787);;	K05610|9.59083e-08|mpp:MICPUCDRAFT_25831|hypothetical protein; K05610 ubiquitin carboxyl-terminal hydrolase L5 [EC:3.4.19.12] (A)	[Z]	Cytoskeleton	Filamin/ABP280 repeat;; Ubiquitin carboxyl-terminal hydrolase, family 1	--	hypothetical protein RMATCC62417_05136 [Rhizopus microsporus]
	c25140.graph_c0	1.16339	0.755964	2.41473	0.0001	0.0001	0.0001	0.00825976	-4.18776	down	--	--	Molecular Function: hydrolase activity, hydrolyzing O-glycosyl compounds (GO:0004553);;	--	--	--	Domain of unknown function (DUF3357)	--	predicted protein [Hordeum vulgare subsp. vulgare]
	c51652.graph_c0	2.75809	1.67217	3.25123	0	0	0.0731396	0.00148951	-6.56352	down	--	--	--	--	--	--	--	--	Ubiquitin carboxyl-terminal hydrolase 13 [Triticum urartu]
	c80488.graph_c0	1.45946	2.16765	4.28046	0.0795783	0.146438	0.112589	0.00730562	-4.48178	down	[R]	General function prediction only	--	--	[R]	General function prediction only	Alpha/beta hydrolase family;; Alpha/beta hydrolase family;; alpha/beta hydrolase fold	--	hypothetical protein SPRG_20075 [Saprolegnia parasitica CBS 223.65]
	c42017.graph_c0	45.0768	35.9652	34.6016	133.54	129.918	146.037	0.00459579	1.90805	up	--	--	Molecular Function: hydrolase activity (GO:0016787);;	--	[OW]	--	--	--	predicted protein [Hordeum vulgare subsp. vulgare]
	c94286.graph_c0	0	0.103276	0	0.727955	1.28375	1.37323	0.00606663	5.09211	up	[G]	Carbohydrate transport and metabolism	Molecular Function: hydrolase activity, hydrolyzing O-glycosyl compounds (GO:0004553);; Biological Process: carbohydrate metabolic process (GO:0005975);; Molecular Function: hydrolase activity, acting on carbon-nitrogen (but not peptide) bonds, in linear amidines (GO:0016813);;	K01190|1.103e-27|smo:SELMODRAFT_181800|hypothetical protein; K01190 beta-galactosidase [EC:3.2.1.23] (A)	[G]	Carbohydrate transport and metabolism	Glycosyl hydrolases family 2, TIM barrel domain;; Glycosyl hydrolases family 2, sugar binding domain;; Glycosyl hydrolases family 2	--	glycoside hydrolase family 2 protein [Setosphaeria turcica Et28A]
	c7770.graph_c0	0	0	0	1.81465	0.939168	1.2837	0.00484675	6.09211	up	[C]	Energy production and conversion	Molecular Function: acetyl-CoA hydrolase activity (GO:0003986);; Cellular Component: mitochondrion (GO:0005739);; Cellular Component: cytosol (GO:0005829);; Biological Process: acetate metabolic process (GO:0006083);; Biological Process: acetyl-CoA metabolic process (GO:0006084);; Molecular Function: acetate CoA-transferase activity (GO:0008775);;	--	[C]	Energy production and conversion	Acetyl-CoA hydrolase/transferase N-terminal domain	--	hypothetical protein PTT_11541 [Pyrenophora teres f. teres 0-1]
	c49411.graph_c0	2.72408	3.64132	9.39068	0.207945	0.136663	0.0210146	0.00895928	-5.37052	down	[H]	Coenzyme transport and metabolism	Molecular Function: adenosylhomocysteinase activity (GO:0004013);; Biological Process: one-carbon metabolic process (GO:0006730);;	K01251|0|zma:100274418|uncharacterized LOC100274418; K01251 adenosylhomocysteinase [EC:3.3.1.1] (A)	[H]	Coenzyme transport and metabolism	S-adenosyl-L-homocysteine hydrolase;; S-adenosyl-L-homocysteine hydrolase, NAD binding domain;; D-isomer specific 2-hydroxyacid dehydrogenase, NAD binding domain;; Acetohydroxy acid isomeroreductase, catalytic domain	Adenosylhomocysteinase GN=SAHH OS=Petroselinum crispum (Parsley) PE=2 SV=2	adenosylhomocysteinase (predicted) [Schizosaccharomyces pombe 972h-]
	c31280.graph_c0	3.377	3.71765	11.7329	0.0632958	0.0582376	0	0.00606663	-7.23163	down	[R]	General function prediction only	Molecular Function: GTP binding (GO:0005525);; Cellular Component: intracellular (GO:0005622);; Biological Process: small GTPase mediated signal transduction (GO:0007264);; Molecular Function: hydrolase activity (GO:0016787);;	K07955|2.99621e-84|csl:COCSUDRAFT_35801|P-loop containing nucleoside triphosphate hydrolase protein; K07955 ADP-ribosylation factor-like protein 8 (A)	[R]	General function prediction only	ADP-ribosylation factor family;; Ras family;; Miro-like protein;; Gtr1/RagA G protein conserved region;; Signal recognition particle receptor beta subunit;; 50S ribosome-binding GTPase	ADP-ribosylation factor 1 GN=ARF1 OS=Daucus carota (Wild carrot) PE=2 SV=2	ADP-ribosylation factor-like protein 8B [Mortierella verticillata NRRL 6337]
	c80490.graph_c0	0.903077	0.794942	1.42197	0.112065	0	0	0.00465177	-4.69424	down	[EF]	--	Molecular Function: aspartate carbamoyltransferase activity (GO:0004070);; Molecular Function: carbamoyl-phosphate synthase (glutamine-hydrolyzing) activity (GO:0004088);; Molecular Function: binding (GO:0005488);; Biological Process: 'de novo' pyrimidine nucleobase biosynthetic process (GO:0006207);; Biological Process: arginine metabolic process (GO:0006525);; Biological Process: cellular respo…	K11540|0|gsl:Gasu_42540|trifunctional protein carbamoyl-phosphate synthase (glutamine-dependent) / aspartate carbamoyltransferase / dihydroorotase (CAD protein) (EC:2.1.3.2 6.3.5.5 3.5.2.3); K11540 carbamoyl-phosphate synthase / aspartate carbamoyltransferase / dihydroorotase [EC:6.3.5.5 2.1.3.2 3.5.2.3] (A)	[R]	General function prediction only	Carbamoyl-phosphate synthase L chain, ATP binding domain;; ATP-grasp domain;; Carbamoyl-phosphate synthase L chain, N-terminal domain;; MGS-like domain;; Amidohydrolase;; ATP-grasp domain;; RimK-like ATP-grasp domain;; D-ala D-ala ligase C-terminus;; Amidohydrolase family;; ATP-grasp domain;; Amidohydrolase	Carbamoyl-phosphate synthase large chain, chloroplastic (Precursor) GN=F1N18.6 OS=Arabidopsis thaliana (Mouse-ear cress) PE=1 SV=1	hypothetical protein GUITHDRAFT_160213 [Guillardia theta CCMP2712]
	c28976.graph_c0	1.20486	1.64038	3.3121	0	0.0681955	0.0262161	0.000468497	-6.00206	down	[J]	Translation, ribosomal structure and biogenesis	Molecular Function: hydrolase activity (GO:0016787);; Molecular Function: metal ion binding (GO:0046872);;	K13148|0|ppp:PHYPADRAFT_135073|hypothetical protein; K13148 integrator complex subunit 11 [EC:3.1.27.-] (A)	[A]	RNA processing and modification	Beta-Casp domain;; Metallo-beta-lactamase superfamily;; RNA-metabolising metallo-beta-lactamase;; Beta-lactamase superfamily domain;; Beta-lactamase superfamily domain;; Nucleotide-sugar transporter;; Triose-phosphate Transporter family	Cleavage and polyadenylation specificity factor subunit 3-II GN=T8O11.10 OS=Arabidopsis thaliana (Mouse-ear cress) PE=1 SV=2	hypothetical protein MVEG_06781 [Mortierella verticillata NRRL 6337]
	c54680.graph_c1	13.2381	16.7091	13.5062	0.882222	0.405861	0.780115	0.00184607	-4.29679	down	--	--	Cellular Component: mitochondrion (GO:0005739);; Cellular Component: cytoplasmic membrane-bounded vesicle (GO:0016023);; Molecular Function: hydrolase activity (GO:0016787);;	K16292|7.15535e-16|osa:4346292|Os08g0556900; K16292 KDEL-tailed cysteine endopeptidase [EC:3.4.22.-] (A)	[O]	Posttranslational modification, protein turnover, chaperones	Cathepsin propeptide inhibitor domain (I29)	Cysteine proteinase EP-B 2 (Precursor) GN=EPB2 OS=Hordeum vulgare (Barley) PE=1 SV=1	Os08g0556900 [Oryza sativa Japonica Group]
	c67112.graph_c0	840.063	770.726	604.961	255.261	207.583	250.694	6.06919e-05	-1.54871	down	--	--	Molecular Function: cysteine-type endopeptidase inhibitor activity (GO:0004869);; Cellular Component: nucleus (GO:0005634);; Biological Process: defense response (GO:0006952);; Biological Process: negative regulation of peptidase activity (GO:0010466);; Molecular Function: sequence-specific DNA binding (GO:0043565);; Molecular Function: protein heterodimerization activity (GO:0046982);;	--	--	--	--	Cysteine proteinase inhibitor GN=ICY OS=Hordeum vulgare (Barley) PE=1 SV=1	Dr1-associated corepressor [Aegilops tauschii]
	c78276.graph_c0	1.44471	1.90547	5.617	0	0.0001	0	0.00762129	-0.54871	down	[LKJ]	--	Cellular Component: nucleus (GO:0005634);; Biological Process: transport (GO:0006810);; Cellular Component: membrane (GO:0016020);; Molecular Function: hydrolase activity (GO:0016787);; Molecular Function: organic cyclic compound binding (GO:0097159);; Molecular Function: heterocyclic compound binding (GO:1901363);;	K18655|6.40983e-110|ccp:CHC_T00009449001|poly-A RNA export protein DBP5; K18655 ATP-dependent RNA helicase DDX19/DBP5 [EC:3.6.4.13] (A)	[A]	RNA processing and modification	DEAD/DEAH box helicase;; Helicase conserved C-terminal domain	DEAD-box ATP-dependent RNA helicase 38 GN=T4D2.40 OS=Arabidopsis thaliana (Mouse-ear cress) PE=1 SV=2	atp-dependent rna helicase dbp5 [Lichtheimia corymbifera JMRC:FSU:9682]
	c64421.graph_c0	8.56342	6.4572	13.6011	0	0.218111	0.447186	8.44262e-06	-5.33121	down	[G]	Carbohydrate transport and metabolism	Biological Process: maltose metabolic process (GO:0000023);; Molecular Function: fructose-2,6-bisphosphate 2-phosphatase activity (GO:0004331);; Biological Process: sucrose metabolic process (GO:0005985);; Biological Process: fructose metabolic process (GO:0006000);; Biological Process: pentose-phosphate shunt (GO:0006098);; Biological Process: rRNA processing (GO:0006364);; Biological Process: r…	K03841|0|bdi:100840857|fructose-1,6-bisphosphatase, chloroplastic; K03841 fructose-1,6-bisphosphatase I [EC:3.1.3.11] (A)	[G]	Carbohydrate transport and metabolism	Fructose-1-6-bisphosphatase	Fructose-1,6-bisphosphatase, chloroplastic (Precursor) GN=FBP OS=Triticum aestivum (Wheat) PE=2 SV=1	RecName: Full=Fructose-1,6-bisphosphatase, chloroplastic; Short=FBPase; AltName: Full=D-fructose-1,6-bisphosphate 1-phosphohydrolase; Flags: Precursor [Triticum aestivum]
	c33638.graph_c0	1.75977	1.19793	1.99643	0	0	0.0001	0.00220667	-4.33121	down	--	--	--	K01307|1.79341e-25|cre:CHLREDRAFT_182461|GGH1; gamma-glutamyl hydrolase; K01307 gamma-glutamyl hydrolase [EC:3.4.19.9] (A)	[H]	Coenzyme transport and metabolism	Peptidase C26;; Glutamine amidotransferase class-I	Gamma-glutamyl hydrolase 1 (Precursor) GN=GGH1 OS=Arabidopsis thaliana (Mouse-ear cress) PE=2 SV=1	secreted protein [Thraustotheca clavata]
	c61851.graph_c0	112.683	142.502	108.046	45.7092	30.7213	36.3261	0.00696588	-1.6032	down	--	--	Molecular Function: alpha-L-fucosidase activity (GO:0004560);; Cellular Component: mitochondrion (GO:0005739);; Biological Process: lipid metabolic process (GO:0006629);; Cellular Component: plant-type cell wall (GO:0009505);; Cellular Component: cytoplasmic membrane-bounded vesicle (GO:0016023);; Molecular Function: hydrolase activity, acting on ester bonds (GO:0016788);;	--	--	--	GDSL-like Lipase/Acylhydrolase	GDSL esterase/lipase At3g26430 (Precursor) GN=At3g26430 OS=Arabidopsis thaliana (Mouse-ear cress) PE=2 SV=1	GDSL esterase/lipase [Aegilops tauschii]
	c41673.graph_c0	2.33315	2.46453	6.58878	0.0482546	0.0887968	0.0341357	0.00293368	-6.00727	down	--	--	Molecular Function: hydrolase activity (GO:0016787);;	K05610|1.25763e-92|eus:EUTSA_v10018850mg|hypothetical protein; K05610 ubiquitin carboxyl-terminal hydrolase L5 [EC:3.4.19.12] (A)	[O]	Posttranslational modification, protein turnover, chaperones	Ubiquitin carboxyl-terminal hydrolase, family 1;; RhoGAP domain	--	PREDICTED: ubiquitin carboxyl-terminal hydrolase isozyme L5 [Tarenaya hassleriana]
	c51154.graph_c0	2.92233	7.16159	12.5707	0	0.0001	0	0.00166205	-5.00727	down	[R]	General function prediction only	--	K06889|2.44598e-08|crb:CARUB_v10001528mg|hypothetical protein; K06889 (A)	[R]	General function prediction only	Alpha/beta hydrolase family;; Alpha/beta hydrolase family;; alpha/beta hydrolase fold;; alpha/beta hydrolase fold;; Phospholipase/Carboxylesterase;; BAAT / Acyl-CoA thioester hydrolase C terminal	--	hypothetical protein PLEOSDRAFT_1033726, partial [Pleurotus ostreatus PC15]
	c78143.graph_c0	2.94494	3.6608	8.64299	0	0	0.0001	0.000845899	-4.00727	down	[K]	Transcription	Molecular Function: hydrolase activity (GO:0016787);;	K15544|8.6281e-63|rcu:RCOM_1370030|Protein SSU72, putative; K15544 RNA polymerase II subunit A C-terminal domain phosphatase SSU72 [EC:3.1.3.16] (A)	[K]	Transcription	Ssu72-like protein	--	Putative RNA polymerase II subunit A C-terminal domain phosphatase SSU72 [Rhizopus microsporus]
	c49971.graph_c0	2.96373	3.65511	9.13172	0.0923426	0.127445	0.032662	0.0027577	-5.91711	down	[R]	General function prediction only	Cellular Component: plastid (GO:0009536);;	--	[R]	General function prediction only	Protein kinase domain;; Alpha/beta hydrolase family;; Alpha/beta hydrolase family;; alpha/beta hydrolase fold;; Chlamydia CHLPS protein (DUF818)	--	hypothetical protein MIMGU_mgv1a008700mg [Erythranthe guttata]
	c23004.graph_c0	1.40438	1.99516	5.21271	0.0001	0	0	0.00408124	-4.91711	down	[R]	General function prediction only	Biological Process: nitrogen compound metabolic process (GO:0006807);; Molecular Function: hydrolase activity, acting on carbon-nitrogen (but not peptide) bonds (GO:0016810);;	K01431|3.11015e-164|mtr:MTR_4g093570|Beta-ureidopropionase; K01431 beta-ureidopropionase [EC:3.5.1.6] (A)	[E]	Amino acid transport and metabolism	Carbon-nitrogen hydrolase	N-carbamoylputrescine amidase GN=F10A12.13 OS=Arabidopsis thaliana (Mouse-ear cress) PE=1 SV=1	unknown [Picea sitchensis]
	c23155.graph_c0	3.21225	3.54244	8.09934	0.154132	0	0	0.000187964	-6.48731	down	[A]	RNA processing and modification	--	K14376|2.32754e-120|smo:SELMODRAFT_180849|hypothetical protein; K14376 poly(A) polymerase [EC:2.7.7.19] (A)	[A]	RNA processing and modification	Poly(A) polymerase central domain;; Poly(A) polymerase predicted RNA binding domain;; Nucleotidyltransferase domain;; Peptidyl-tRNA hydrolase PTH2	Nuclear poly(A) polymerase 1 {ECO:0000303|PubMed:18479511} OS=Arabidopsis thaliana (Mouse-ear cress) PE=1 SV=1	Putative Poly(A) polymerase [Rhizopus microsporus]
	c76303.graph_c0	33.5489	46.485	114.507	1.9013	2.1381	0.523053	0.00605806	-5.36461	down	[O]	Posttranslational modification, protein turnover, chaperones	Biological Process: protein peptidyl-prolyl isomerization (GO:0000413);; Molecular Function: peptidyl-prolyl cis-trans isomerase activity (GO:0003755);; Cellular Component: cytoplasm (GO:0005737);; Biological Process: protein folding (GO:0006457);; Molecular Function: hydrolase activity (GO:0016787);;	K03767|1.18179e-77|cvr:CHLNCDRAFT_29941|hypothetical protein (A)	[O]	Posttranslational modification, protein turnover, chaperones	Cyclophilin type peptidyl-prolyl cis-trans isomerase/CLD	Peptidyl-prolyl cis-trans isomerase GN=CYP OS=Solanum lycopersicum (Tomato) PE=2 SV=1	peptidyl-prolyl cis-trans isomerase [Batrachochytrium dendrobatidis JAM81]
	c75890.graph_c0	14.7628	8.16249	15.7425	0.231994	0.213455	0.10941	1.60432e-08	-6.05318	down	[G]	Carbohydrate transport and metabolism	--	K01101|4.3231e-57|crb:CARUB_v10028554mg|hypothetical protein; K01101 4-nitrophenyl phosphatase [EC:3.1.3.41] (A)	[P]	Inorganic ion transport and metabolism	Haloacid dehalogenase-like hydrolase;; HAD-hyrolase-like;; haloacid dehalogenase-like hydrolase;; Haloacid dehalogenase-like hydrolase	Phosphoglycolate phosphatase 2 GN=PGLP2 OS=Arabidopsis thaliana (Mouse-ear cress) PE=1 SV=1	hypothetical protein M413DRAFT_445277 [Hebeloma cylindrosporum h7]
	c72047.graph_c1	149.178	159.602	102.566	29.838	26.434	28.6101	4.80712e-06	-2.19502	down	[I]	Lipid transport and metabolism	Biological Process: metabolic process (GO:0008152);; Molecular Function: hydrolase activity (GO:0016787);;	--	[V]	Defense mechanisms	alpha/beta hydrolase fold;; Alpha/beta hydrolase family;; Carboxylesterase family	Probable carboxylesterase 15 GN=CXE15 OS=Arabidopsis thaliana (Mouse-ear cress) PE=2 SV=1	predicted protein [Hordeum vulgare subsp. vulgare]
	c58500.graph_c0	6.20007	5.92245	14.6917	0.119958	0.110372	0.0848593	0.000276571	-6.33748	down	[R]	General function prediction only	Cellular Component: plastid (GO:0009536);; Biological Process: cytokinin biosynthetic process (GO:0009691);; Molecular Function: hydrolase activity, hydrolyzing N-glycosyl compounds (GO:0016799);;	K06966|7.97993e-73|sita:101758636|probable cytokinin riboside 5'-monophosphate phosphoribohydrolase LOGL5-like (A)	--	--	Possible lysine decarboxylase	Probable cytokinin riboside 5&apos;-monophosphate phosphoribohydrolase LOGL5 OS=Oryza sativa subsp. japonica (Rice) PE=2 SV=1	hypothetical protein TRIUR3_33975 [Triticum urartu]
	c23271.graph_c0	1.74711	3.56795	7.40416	0.0806065	0.074165	0.0570218	0.00972237	-5.83844	down	[T]	Signal transduction mechanisms	Molecular Function: hydrolase activity (GO:0016787);;	K14165|7.37991e-32|csl:COCSUDRAFT_6933|phosphatases II; K14165 atypical dual specificity phosphatase [EC:3.1.3.16 3.1.3.48] (A)	[V]	Defense mechanisms	Dual specificity phosphatase, catalytic domain;; Prefoldin subunit	Putative dual specificity protein phosphatase DSP8 GN=DSP8 OS=Arabidopsis thaliana (Mouse-ear cress) PE=2 SV=2	phosphatases II, partial [Coccomyxa subellipsoidea C-169]
	c30667.graph_c0	1.26164	1.55665	2.45261	0	0	0.0001	0.000229925	-4.83844	down	--	--	Molecular Function: nucleic acid binding (GO:0003676);; Cellular Component: mitochondrion (GO:0005739);; Biological Process: nucleobase-containing compound metabolic process (GO:0006139);; Cellular Component: membrane (GO:0016020);; Molecular Function: hydrolase activity (GO:0016787);;	--	[R]	General function prediction only	Reverse transcriptase-like;; zinc-binding in reverse transcriptase	Putative ribonuclease H protein At1g65750 GN=At1g65750 OS=Arabidopsis thaliana (Mouse-ear cress) PE=3 SV=1	retrotransposon protein, putative, unclassified [Oryza sativa Japonica Group]
	c24703.graph_c0	0	0	0	2.85046	4.37111	2.68858	0.000501227	3.83844	up	--	--	--	K11855|3.73866e-18|ppp:PHYPADRAFT_137288|hypothetical protein; K11855 ubiquitin carboxyl-terminal hydrolase 36/42 [EC:3.4.19.12] (A)	[O]	Posttranslational modification, protein turnover, chaperones	Ubiquitin carboxyl-terminal hydrolase	Ubiquitin carboxyl-terminal hydrolase 18 GN=UBP18 OS=Arabidopsis thaliana (Mouse-ear cress) PE=2 SV=2	predicted protein [Physcomitrella patens]
	c24148.graph_c0	0.0415479	0	0.0412435	3.98715	6.64921	3.66671	1.06143e-07	7.50152	up	--	--	--	K11855|3.06048e-48|osa:4341708|Os06g0654000; K11855 ubiquitin carboxyl-terminal hydrolase 36/42 [EC:3.4.19.12] (A)	[O]	Posttranslational modification, protein turnover, chaperones	Ubiquitin carboxyl-terminal hydrolase;; Ubiquitin carboxyl-terminal hydrolase;; Type IIB DNA topoisomerase	Ubiquitin carboxyl-terminal hydrolase 18 GN=UBP18 OS=Arabidopsis thaliana (Mouse-ear cress) PE=2 SV=2	Os06g0654000 [Oryza sativa Japonica Group]
	c48606.graph_c0	2.48287	2.80014	8.53442	0.0889064	0	0.0314466	0.00696518	-6.72866	down	[P]	Inorganic ion transport and metabolism	Molecular Function: ubiquitin-specific protease activity (GO:0004843);; Cellular Component: nucleus (GO:0005634);; Cellular Component: cytoplasm (GO:0005737);;	K11842|4.28978e-132|ppp:PHYPADRAFT_158740|hypothetical protein; K11842 ubiquitin carboxyl-terminal hydrolase 12/46 [EC:3.4.19.12] (A)	[O]	Posttranslational modification, protein turnover, chaperones	Anion-transporting ATPase;; CobQ/CobB/MinD/ParA nucleotide binding domain;; AAA domain;; 4Fe-4S iron sulfur cluster binding proteins, NifH/frxC family;; SRP54-type protein, GTPase domain;; Ubiquitin carboxyl-terminal hydrolase;; Ubiquitin carboxyl-terminal hydrolase	Ubiquitin carboxyl-terminal hydrolase 4 GN=UBP4 OS=Arabidopsis thaliana (Mouse-ear cress) PE=1 SV=2	PREDICTED: ubiquitin carboxyl-terminal hydrolase 4-like [Camelina sativa]
	c24891.graph_c0	1.01807	1.44382	2.97569	0.0678467	0.0624248	0.0479954	0.00667987	-4.85955	down	--	--	--	K12847|2.45275e-98|csl:COCSUDRAFT_17970|cysteine proteinase; K12847 U4/U6.U5 tri-snRNP-associated protein 2 (A)	[Z]	Cytoskeleton	Ubiquitin carboxyl-terminal hydrolase	Ubiquitin carboxyl-terminal hydrolase 8 GN=UBP8 OS=Arabidopsis thaliana (Mouse-ear cress) PE=2 SV=2	hypothetical protein GLOINDRAFT_301008 [Rhizophagus irregularis DAOM 181602]
	c78043.graph_c0	3.64955	3.72656	9.37669	0	0.118471	0.0910867	0.00163571	-6.26735	down	--	--	Cellular Component: cytosol (GO:0005829);; Biological Process: protein folding (GO:0006457);; Biological Process: response to heat (GO:0009408);; Biological Process: pollen development (GO:0009555);; Biological Process: response to high light intensity (GO:0009644);; Biological Process: embryonic pattern specification (GO:0009880);; Biological Process: leaf morphogenesis (GO:0009965);; Biological…	--	[T]	Signal transduction mechanisms	CS domain;; Homeobox domain	Protein BOBBER 1 GN=BOB1 OS=Arabidopsis thaliana (Mouse-ear cress) PE=1 SV=1	uncharacterized protein LOC100192456 [Zea mays]
	c36917.graph_c0	1.12683	1.99251	4.03777	0	0.0606674	0.0466442	0.00291032	-6.00839	down	[L]	Replication, recombination and repair	--	K10756|3.2351e-87|smo:SELMODRAFT_121188|hypothetical protein; K10756 replication factor C subunit 3/5 (A)	[DL]	--	Uncharacterized conserved protein (DUF2146);; DNA polymerase III, delta subunit;; Replication factor C C-terminal domain	Replication factor C subunit 3 GN=At5g27740 OS=Arabidopsis thaliana (Mouse-ear cress) PE=2 SV=1	P-loop containing nucleoside triphosphate hydrolase protein [Punctularia strigosozonata HHB-11173 SS5]
	c76305.graph_c0	7.87539	9.60672	28.3851	0.253612	0.175009	0.134556	0.00823538	-6.27245	down	[C]	Energy production and conversion	Molecular Function: catalytic activity (GO:0003824);; Biological Process: metabolic process (GO:0008152);;	K16054|9.40328e-25|cmo:103496078|probable bifunctional methylthioribulose-1-phosphate dehydratase/enolase-phosphatase E1 1; K16054 methylthioribulose 1-phosphate dehydratase / enolase-phosphatase E1 [EC:4.2.1.109 3.1.3.77] (A)	[E]	Amino acid transport and metabolism	Haloacid dehalogenase-like hydrolase	Enolase-phosphatase E1 {ECO:0000255|HAMAP-Rule:MF_03118} GN=SORBIDRAFT_0019s002010 OS=Sorghum bicolor (Sorghum) PE=3 SV=1	hypothetical protein Csa_3G233480 [Cucumis sativus]
Phytohormone metabolism/signaling/response (11)
	c38045.graph_c0	1.91793	1.9584	4.9768	0.161451	0.111412	0.057106	0.00606663	-4.67583	down	--	--	Biological Process: carbohydrate metabolic process (GO:0005975);; Biological Process: RNA catabolic process (GO:0006401);; Biological Process: organelle organization (GO:0006996);; Biological Process: response to organic substance (GO:0010033);; Biological Process: cellular macromolecule biosynthetic process (GO:0034645);; Biological Process: regulation of gene expression, epigenetic (GO:0040029)…	K12619|1.0419e-168|sot:102604337|5'-3' exoribonuclease 4-like; K12619 5'-3' exoribonuclease 2 [EC:3.1.13.-] (A)	[LA]	--	XRN 5'-3' exonuclease N-terminus	5&apos;-3&apos; exoribonuclease 4 GN=F20D21.30 OS=Arabidopsis thaliana (Mouse-ear cress) PE=2 SV=1	putative ethylene insensitive 5/7 [Solanum lycopersicum]
	c73982.graph_c0	111.607	91.9671	55.0748	189.083	164.774	183.505	0.00696639	1.1398	up	--	--	Molecular Function: phosphorelay response regulator activity (GO:0000156);; Biological Process: phosphorelay signal transduction system (GO:0000160);; Molecular Function: protein histidine kinase activity (GO:0004673);; Molecular Function: ATP binding (GO:0005524);; Biological Process: regulation of transcription, DNA-templated (GO:0006355);; Cellular Component: membrane (GO:0016020);; Biological…	K14509|0|bdi:100834722|protein EIN4-like; K14509 ethylene receptor [EC:2.7.13.-] (A)	[T]	Signal transduction mechanisms	GAF domain	Protein EIN4 GN=EIN4 OS=Arabidopsis thaliana (Mouse-ear cress) PE=1 SV=1	predicted protein [Hordeum vulgare subsp. vulgare]
	c76367.graph_c0	7.2456	5.70048	11.3194	0.142485	0.78659	0.100795	0.00161295	-4.54384	down	--	--	--	--	--	--	AUX/IAA family	Auxin response factor 5 OS=Oryza sativa subsp. japonica (Rice) PE=2 SV=2	Auxin response factor 5 [Aegilops tauschii]
	c72951.graph_c1	1561.8	1750.42	1033.69	3328.28	3449.82	3903.29	4.69656e-09	1.37871	up	--	--	Biological Process: polysaccharide biosynthetic process (GO:0000271);; Cellular Component: cell wall (GO:0005618);; Biological Process: pattern specification process (GO:0007389);; Biological Process: regulation of cell size (GO:0008361);; Cellular Component: plasmodesma (GO:0009506);; Biological Process: multidimensional cell growth (GO:0009825);; Biological Process: auxin polar transport (GO:00…	--	--	--	Gamma-thionin family	Defensin-like protein 1 OS=Hordeum vulgare (Barley) PE=1 SV=1	defensin [Triticum aestivum]
	c56807.graph_c0	111.987	148.263	209.799	17.2858	37.8678	31.4438	0.000327685	-2.37509	down	--	--	Molecular Function: iron ion binding (GO:0005506);; Molecular Function: copper ion binding (GO:0005507);; Biological Process: protein targeting to membrane (GO:0006612);; Biological Process: water transport (GO:0006833);; Biological Process: cellular copper ion homeostasis (GO:0006878);; Biological Process: pattern specification process (GO:0007389);; Biological Process: regulation of cell size (…	--	--	--	--	Metallothionein-like protein 3B OS=Oryza sativa subsp. japonica (Rice) PE=2 SV=1	metallothionein-like protein type 3 [Hordeum vulgare subsp. vulgare]
	c66133.graph_c0	98.0217	70.4537	87.8089	18.0411	22.2781	21.6625	0.000621622	-1.96908	down	[R]	General function prediction only	Molecular Function: nucleotide binding (GO:0000166);; Molecular Function: poly(U) RNA binding (GO:0008266);; Biological Process: response to cold (GO:0009409);; Cellular Component: chloroplast thylakoid membrane (GO:0009535);; Cellular Component: chloroplast stroma (GO:0009570);; Biological Process: response to abscisic acid (GO:0009737);; Cellular Component: chloroplast envelope (GO:0009941);; C…	K11294|8.31011e-96|bdi:100832013|ribonucleoprotein At2g37220, chloroplastic-like; K11294 nucleolin (A)	[R]	General function prediction only	RNA recognition motif. (a.k.a. RRM, RBD, or RNP domain);; RNA recognition motif (a.k.a. RRM, RBD, or RNP domain);; RNA recognition motif. (a.k.a. RRM, RBD, or RNP domain)	29 kDa ribonucleoprotein A, chloroplastic (Precursor) OS=Nicotiana sylvestris (Wood tobacco) PE=2 SV=1	predicted protein [Hordeum vulgare subsp. vulgare]
	c73878.graph_c1	0.907568	0.873764	2.34239	0.124421	0.0286196	0	0.00901522	-4.67102	down	[L]	Replication, recombination and repair	Biological Process: telomere maintenance (GO:0000723);; Biological Process: double-strand break repair via homologous recombination (GO:0000724);; Cellular Component: intracellular (GO:0005622);; Molecular Function: ATP-dependent helicase activity (GO:0008026);; Cellular Component: plasmodesma (GO:0009506);; Biological Process: vegetative to reproductive phase transition of meristem (GO:0010228);…	K10901|1.57748e-125|smo:SELMODRAFT_10140|hypothetical protein; K10901 bloom syndrome protein [EC:3.6.4.12] (A)	[L]	Replication, recombination and repair	Helicase conserved C-terminal domain;; DEAD/DEAH box helicase;; Tetraspanin family	ATP-dependent DNA helicase Q-like 4A GN=At1g10930 OS=Arabidopsis thaliana (Mouse-ear cress) PE=2 SV=1	DNA helicase isolog; 74946-78841 [Arabidopsis thaliana]
	c64460.graph_c0	7.15179	4.00933	3.96731	0.252325	0.309547	0.237996	0.00318972	-4.16586	down	[R]	General function prediction only	Molecular Function: calmodulin binding (GO:0005516);; Cellular Component: mitochondrion (GO:0005739);; Cellular Component: plasma membrane (GO:0005886);; Cellular Component: plastid (GO:0009536);; Biological Process: response to abscisic acid (GO:0009737);;	K06911|2.57472e-158|bdi:100825215|pirin-like protein; K06911 (A)	--	--	Pirin;; Pirin C-terminal cupin domain	Pirin-like protein OS=Solanum lycopersicum (Tomato) PE=2 SV=1	predicted protein [Hordeum vulgare subsp. vulgare]
	c66559.graph_c0	9.562	3.04558	7.66322	0.105232	0.0968222	0.148884	0.000105653	-5.75535	down	[S]	Function unknown	Cellular Component: vacuolar membrane (GO:0005774);; Biological Process: ion transport (GO:0006811);; Cellular Component: integral component of membrane (GO:0016021);; Biological Process: iron ion homeostasis (GO:0055072);; Biological Process: cellular response to iron ion (GO:0071281);; Biological Process: cellular response to ethylene stimulus (GO:0071369);; Biological Process: cellular respons…	--	[S]	Function unknown	VIT family	Vacuolar iron transporter homolog 5 GN=OSJNBa0070M12.11 OS=Oryza sativa subsp. japonica (Rice) PE=2 SV=3	predicted protein [Hordeum vulgare subsp. vulgare]
	c23015.graph_c0	4.36588	3.0445	2.64262	0	0	0.001	0.000307406	-4.27245	down	--	--	Molecular Function: DNA binding (GO:0003677);; Molecular Function: sequence-specific DNA binding transcription factor activity (GO:0003700);; Cellular Component: nucleus (GO:0005634);; Biological Process: regulation of transcription, DNA-templated (GO:0006355);; Biological Process: response to anoxia (GO:0034059);;	--	--	--	AP2 domain	Ethylene-responsive transcription factor ERF071 GN=ERF071 OS=Arabidopsis thaliana (Mouse-ear cress) PE=2 SV=1	hypothetical protein AMTR_s00010p00098700 [Amborella trichopoda]
	c70372.graph_c0	5.41344	3.84838	11.9039	0.0821996	0.226892	0.290744	0.00526051	-5.06031	down	[R]	General function prediction only	Molecular Function: iron ion binding (GO:0005506);; Molecular Function: copper ion binding (GO:0005507);; Cellular Component: cell wall (GO:0005618);; Cellular Component: plasma membrane (GO:0005886);; Biological Process: response to fungus (GO:0009620);; Biological Process: response to salt stress (GO:0009651);; Biological Process: ethylene biosynthetic process (GO:0009693);; Biological Process:…	K05933|9.72296e-153|obr:102702913|1-aminocyclopropane-1-carboxylate oxidase-like; K05933 aminocyclopropanecarboxylate oxidase [EC:1.14.17.4] (A)	[QR]	--	2OG-Fe(II) oxygenase superfamily;; non-haem dioxygenase in morphine synthesis N-terminal	1-aminocyclopropane-1-carboxylate oxidase 1 GN=ACO1 OS=Cucumis melo (Muskmelon) PE=2 SV=1	1-aminocyclopropane-1-carboxylate oxidase 3 [Triticum urartu]
Transcription factor (34)
	c47421.graph_c0	5.61078	3.51563	10.2533	0.152966	0.562967	0.216419	0.00511933	-4.33566	down	--	--	Molecular Function: DNA binding (GO:0003677);; Molecular Function: sequence-specific DNA binding transcription factor activity (GO:0003700);; Cellular Component: nucleus (GO:0005634);; Biological Process: regulation of transcription, DNA-templated (GO:0006355);; Molecular Function: protein dimerization activity (GO:0046983);;	--	--	--	--	MADS-box transcription factor 1 OS=Oryza sativa subsp. japonica (Rice) PE=1 SV=1	MADS-box protein 7 [Hordeum vulgare subsp. vulgare]
	c42756.graph_c0	7.05638	6.67156	11.415	0	0	0.221775	0.00108404	-6.67664	down	--	--	Molecular Function: DNA binding (GO:0003677);; Molecular Function: sequence-specific DNA binding transcription factor activity (GO:0003700);; Cellular Component: nucleus (GO:0005634);; Biological Process: regulation of transcription, DNA-templated (GO:0006355);; Biological Process: vegetative to reproductive phase transition of meristem (GO:0010228);; Molecular Function: protein dimerization acti…	K09264|9.46925e-21|bdi:100822235|AGL6; MADS-box transcription factor 6; K09264 MADS-box transcription factor, plant (A)	--	--	--	MADS-box transcription factor 6 OS=Oryza sativa subsp. japonica (Rice) PE=1 SV=1	AGAMOUS LIKE6-like protein [Hordeum vulgare subsp. vulgare]
	c59949.graph_c0	4.12606	4.42591	10.5912	0.0999895	0.229998	0.0353667	0.000616192	-5.68182	down	[S]	Function unknown	Molecular Function: DNA binding (GO:0003677);; Molecular Function: RNA polymerase II distal enhancer sequence-specific DNA binding transcription factor activity (GO:0003705);; Molecular Function: calmodulin binding (GO:0005516);; Cellular Component: cytoplasm (GO:0005737);; Molecular Function: transcription factor binding (GO:0008134);; Cellular Component: nuclear speck (GO:0016607);; Biological …	K11997|1.98619e-13|pxb:103942884|brain tumor protein-like; K11997 tripartite motif-containing protein 2/3 (A)	[O]	Posttranslational modification, protein turnover, chaperones	NHL repeat;; HMG (high mobility group) box;; HMG-box domain	FACT complex subunit SSRP1 GN=T19N8.2 OS=Arabidopsis thaliana (Mouse-ear cress) PE=1 SV=2	sex-determining region Y protein [Carica papaya]
	c24251.graph_c1	4.57548	12.5115	4.46498	0	0	0.0658081	0.000826328	-8.21381	down	[L]	Replication, recombination and repair	Molecular Function: DNA binding (GO:0003677);; Molecular Function: sequence-specific DNA binding transcription factor activity (GO:0003700);; Molecular Function: RNA binding (GO:0003723);; Molecular Function: RNA-directed DNA polymerase activity (GO:0003964);; Molecular Function: RNA-DNA hybrid ribonuclease activity (GO:0004523);; Cellular Component: nucleus (GO:0005634);; Cellular Component: mit…	--	[R]	General function prediction only	--	--	H0502B11.3 [Oryza sativa Indica Group]
	c51861.graph_c0	34.6339	40.3707	97.2535	1.51765	1.57091	0.670999	0.00121937	-5.45825	down	[B]	Chromatin structure and dynamics	Cellular Component: nucleosome (GO:0000786);; Molecular Function: DNA binding (GO:0003677);; Cellular Component: nucleus (GO:0005634);; Biological Process: nucleosome assembly (GO:0006334);; Molecular Function: protein heterodimerization activity (GO:0046982);;	K11251|8.52692e-37|cme:CYME_CMN170C|histone H2A; K11251 histone H2A (A)	[B]	Chromatin structure and dynamics	RhoGAP domain;; Core histone H2A/H2B/H3/H4;; Histone-like transcription factor (CBF/NF-Y) and archaeal histone	Probable histone H2A.3 OS=Medicago truncatula (Barrel medic) PE=1 SV=1	Unknown protein [Arabidopsis thaliana]
	c68540.graph_c0	1.52822	17.6333	20.4798	0.0916601	0	0	0.00253104	-8.66113	down	--	--	Molecular Function: sequence-specific DNA binding transcription factor activity (GO:0003700);; Biological Process: regulation of transcription, DNA-templated (GO:0006355);; Molecular Function: sequence-specific DNA binding (GO:0043565);;	--	--	--	WRKY DNA -binding domain	Probable WRKY transcription factor 40 GN=WRKY40 OS=Arabidopsis thaliana (Mouse-ear cress) PE=1 SV=1	predicted protein [Hordeum vulgare subsp. vulgare]
	c67543.graph_c0	5.0271	3.82004	3.82974	18.1845	29.3336	23.1484	0.000233071	2.54964	up	--	--	Cellular Component: nucleosome (GO:0000786);; Molecular Function: DNA binding (GO:0003677);; Cellular Component: nucleus (GO:0005634);; Cellular Component: mitochondrion (GO:0005739);; Biological Process: nucleosome assembly (GO:0006334);; Molecular Function: protein heterodimerization activity (GO:0046982);;	--	[B]	Chromatin structure and dynamics	Core histone H2A/H2B/H3/H4;; Histone-like transcription factor (CBF/NF-Y) and archaeal histone	Protein H2A.6 GN=H2A-3 OS=Triticum aestivum (Wheat) PE=2 SV=3	PREDICTED: uncharacterized protein LOC100826162 isoform X2 [Brachypodium distachyon]
	c69134.graph_c0	14.2792	40.0965	54.2655	0.383482	2.17583	1.35639	0.0020424	-4.748	down	--	--	Molecular Function: sequence-specific DNA binding transcription factor activity (GO:0003700);; Molecular Function: ATP binding (GO:0005524);; Cellular Component: chloroplast stroma (GO:0009570);;	--	[O]	Posttranslational modification, protein turnover, chaperones	ATPase family associated with various cellular activities (AAA)	Ribulose bisphosphate carboxylase/oxygenase activase A, chloroplastic (Precursor) GN=RCAA OS=Hordeum vulgare (Barley) PE=2 SV=1	Ribulose bisphosphate carboxylase/oxygenase activase A, chloroplastic [Aegilops tauschii]
	c67137.graph_c0	0.757936	1.41887	1.50477	0	0	0.0535976	0.00794696	-5.95758	down	[K]	Transcription	Molecular Function: plastid sigma factor activity (GO:0001053);; Molecular Function: DNA binding (GO:0003677);; Molecular Function: sequence-specific DNA binding transcription factor activity (GO:0003700);; Molecular Function: DNA-directed RNA polymerase activity (GO:0003899);; Biological Process: DNA-templated transcription, initiation (GO:0006352);; Cellular Component: chloroplast (GO:0009507);…	--	--	--	Sigma-70 region 3;; Sigma-70 region 2;; Sigma-70, region 4	RNA polymerase sigma factor sigF, chloroplastic (Precursor) GN=T1J8 OS=Arabidopsis thaliana (Mouse-ear cress) PE=1 SV=1	RNA polymerase sigma factor rpoD [Triticum urartu]
	c28588.graph_c0	1.62076	1.98596	6.25679	0.0432047	0	0	0.00831908	-7.7323	down	[K]	Transcription	Molecular Function: DNA binding (GO:0003677);; Cellular Component: nucleus (GO:0005634);; Biological Process: DNA-templated transcription, initiation (GO:0006352);;	K03120|1.37601e-98|fve:101311656|TATA-box-binding protein-like; K03120 transcription initiation factor TFIID TATA-box-binding protein (A)	[K]	Transcription	PHD-finger;; PHD-finger;; PHD-zinc-finger like domain;; Transcription factor TFIID (or TATA-binding protein, TBP)	TATA-box-binding protein OS=Nicotiana tabacum (Common tobacco) PE=2 SV=1	PREDICTED: TATA-box-binding protein-like [Fragaria vesca subsp. vesca]
	c62400.graph_c0	9.287	15.572	25.522	0.117267	0.647375	0.414779	6.68403e-05	-5.36716	down	--	--	Molecular Function: sequence-specific DNA binding transcription factor activity (GO:0003700);; Cellular Component: intracellular (GO:0005622);; Biological Process: regulation of transcription, DNA-templated (GO:0006355);; Molecular Function: zinc ion binding (GO:0008270);;	--	--	--	B-box zinc finger	B-box zinc finger protein 22 {ECO:0000303|PubMed:19920209} GN=T30F21.7 OS=Arabidopsis thaliana (Mouse-ear cress) PE=1 SV=2	predicted protein [Hordeum vulgare subsp. vulgare]
	c45008.graph_c0	65.1012	75.3214	170.038	4.45398	3.00523	1.89047	0.000944156	-4.98058	down	--	--	Cellular Component: nucleosome (GO:0000786);; Molecular Function: DNA binding (GO:0003677);; Cellular Component: nucleus (GO:0005634);; Biological Process: nucleosome assembly (GO:0006334);; Molecular Function: protein heterodimerization activity (GO:0046982);;	K11252|5.66951e-58|obr:102705040|histone H2B-like; K11252 histone H2B (A)	[B]	Chromatin structure and dynamics	Core histone H2A/H2B/H3/H4;; Histone-like transcription factor (CBF/NF-Y) and archaeal histone	Histone H2B OS=Olisthodiscus luteus (Marine phytoflagellate) PE=1 SV=2	PREDICTED: histone H2B-like [Oryza brachyantha]
	c69557.graph_c3	41.7545	52.2485	125.459	1.98945	2.315	0.827854	0.00226943	-5.36389	down	[B]	Chromatin structure and dynamics	Cellular Component: nucleosome (GO:0000786);; Molecular Function: DNA binding (GO:0003677);; Cellular Component: nucleolus (GO:0005730);; Cellular Component: mitochondrion (GO:0005739);; Cellular Component: vacuolar membrane (GO:0005774);; Cellular Component: Golgi apparatus (GO:0005794);; Cellular Component: cytosol (GO:0005829);; Cellular Component: plasma membrane (GO:0005886);; Biological Pro…	K11254|5.27927e-44|pda:103722501|histone H4-like; K11254 histone H4 (A)	[T]	Signal transduction mechanisms	NUDIX domain;; Core histone H2A/H2B/H3/H4;; TATA box binding protein associated factor (TAF);; Histone-like transcription factor (CBF/NF-Y) and archaeal histone	Histone H4 OS=Olisthodiscus luteus (Marine phytoflagellate) PE=1 SV=2	Histone H4 [Aegilops tauschii]
	c75328.graph_c3	31.0688	34.4054	49.9541	99.0343	104.965	109.048	0.00719235	1.51773	up	[B]	Chromatin structure and dynamics	--	--	[K]	Transcription	Histone-like transcription factor (CBF/NF-Y) and archaeal histone	Autonomous transposable element EN-1 mosaic protein OS=Zea mays (Maize) PE=2 SV=1	hypothetical protein TRIUR3_31077 [Triticum urartu]
	c28840.graph_c0	2.63989	3.14486	7.42488	0.0659732	0.242804	0.0933401	0.00510444	-4.99919	down	--	--	--	--	[S]	Function unknown	Integral membrane protein DUF92;; Transcription factor e(y)2	--	hypothetical protein VOLCADRAFT_44503 [Volvox carteri f. nagariensis]
	c77407.graph_c0	2.5452	4.57215	9.7787	0.169619	0.156064	0	0.00523241	-5.65526	down	[R]	General function prediction only	--	--	[R]	General function prediction only	Zinc finger, C2H2 type;; C2H2-type zinc finger;; Zinc-finger double domain;; C2H2-type zinc finger	Probable lysine-specific demethylase ELF6 GN=F21E1.160 OS=Arabidopsis thaliana (Mouse-ear cress) PE=1 SV=1	transcription factor iiia [Cryptococcus neoformans var. grubii H99]
	c24134.graph_c0	1.66594	2.37567	5.27486	0.0689106	0.158509	0	0.00353138	-5.34129	down	[O]	Posttranslational modification, protein turnover, chaperones	Biological Process: proteolysis (GO:0006508);; Molecular Function: nucleoside-triphosphatase activity (GO:0017111);; Biological Process: protein catabolic process (GO:0030163);; Biological Process: cellular catabolic process (GO:0044248);; Biological Process: cellular macromolecule metabolic process (GO:0044260);; Molecular Function: peptidase activity, acting on L-amino acid peptides (GO:0070011…	K08675|9.41627e-166|ppp:PHYPADRAFT_112893|hypothetical protein; K08675 Lon-like ATP-dependent protease [EC:3.4.21.-] (A)	[O]	Posttranslational modification, protein turnover, chaperones	ATP-dependent protease La (LON) domain;; ATPase family associated with various cellular activities (AAA);; AAA domain (Cdc48 subfamily);; AAA domain (dynein-related subfamily);; AAA domain;; Holliday junction DNA helicase ruvB N-terminus;; PrkA AAA domain;; Transcription factor S-II (TFIIS);; Transposase zinc-ribbon domain	Lon protease homolog, mitochondrial {ECO:0000255|HAMAP-Rule:MF_03120} (Precursor) OS=Ostreococcus lucimarinus (strain CCE9901) PE=3 SV=1	mitochondrial serine protease Pim1 [Aspergillus kawachii IFO 4308]
	c57177.graph_c0	13.4974	21.2804	19.23	3.859	0.540312	0.771492	0.000222314	-3.28908	down	--	--	Cellular Component: mitochondrion (GO:0005739);; Molecular Function: metal ion binding (GO:0046872);;	--	--	--	Transcription factor regulating root and shoot growth via Pin3;; Regulator of chromosome condensation (RCC1) repeat;; Regulator of chromosome condensation (RCC1) repeat	Ultraviolet-B receptor UVR8 GN=UVR8 OS=Arabidopsis thaliana (Mouse-ear cress) PE=1 SV=1	E3 ubiquitin-protein ligase HERC2 [Triticum urartu]
	c46999.graph_c1	1.26596	2.11198	4.38956	0.0427777	0.137757	0.0151307	0.00414786	-5.29387	down	--	--	Cellular Component: transcription factor TFIIA complex (GO:0005672);; Biological Process: transcription initiation from RNA polymerase II promoter (GO:0006367);;	K03122|1.13932e-09|cre:CHLREDRAFT_152677|FBB14; hypothetical protein (A)	[T]	Signal transduction mechanisms	Fibronectin type III domain;; Transcription factor IIA, alpha/beta subunit;; Immunoglobulin I-set domain	--	Toa1p [Rhizophagus irregularis DAOM 197198w]
	c53800.graph_c0	16.8018	29.7499	28.1232	0	0	0	1.23325e-15	#NAME?	down	--	--	Biological Process: RNA splicing, via endonucleolytic cleavage and ligation (GO:0000394);; Molecular Function: translation initiation factor activity (GO:0003743);; Cellular Component: transcription factor TFIIA complex (GO:0005672);; Biological Process: regulation of transcription, DNA-templated (GO:0006355);; Biological Process: transcription initiation from RNA polymerase II promoter (GO:00063…	K03123|3.82764e-10|bdi:100828994|transcription initiation factor IIA subunit 2; K03123 transcription initiation factor TFIIA small subunit (A)	[K]	Transcription	Transcription initiation factor IIA, gamma subunit, helical domain	Transcription initiation factor IIA subunit 2 GN=OSJNBa0068N01.8 OS=Oryza sativa subsp. japonica (Rice) PE=3 SV=1	hypothetical protein F775_43751 [Aegilops tauschii]
	c77402.graph_c0	3.4028	3.50678	7.78787	0.113386	0.208649	0.0267367	0.000135255	-5.36422	down	--	--	--	K02935|2.1845e-16|ccp:CHC_T00007217001|hypothetical protein; K02935 large subunit ribosomal protein L7/L12 (A)	[J]	Translation, ribosomal structure and biogenesis	Basic region leucine zipper;; bZIP transcription factor;; Ribosomal protein L7/L12 C-terminal domain	50S ribosomal protein L12, chloroplastic {ECO:0000255|HAMAP-Rule:MF_00368} OS=Porphyra purpurea (Red seaweed) PE=3 SV=1	hypothetical protein GLOINDRAFT_196452 [Rhizophagus irregularis DAOM 181602]
	c77916.graph_c0	3.90734	5.40838	11.0328	0.52079	0	0.0736823	0.00146401	-4.9895	down	--	--	--	--	--	--	Transcription factor Pcc1	--	--
	c79638.graph_c0	1.64019	3.23794	5.42723	0.131167	0	0.092789	0.00303613	-5.40518	down	--	--	--	K15198|4.76515e-12|ccp:CHC_T00006844001|hypothetical protein; K15198 transcription factor TFIIIB component B'' (A)	[K]	Transcription	--	--	hypothetical protein DI09_17p50 [Microsporidia sp. UGP3]
	c52950.graph_c0	1.81854	2.49217	4.79807	0.0574066	0.0528191	0	0.000105653	-6.32568	down	--	--	--	--	[K]	Transcription	RNA polymerase II transcription factor SIII (Elongin) subunit A	--	Elongin-A OS=Schizosaccharomyces pombe (strain 972 / ATCC 24843) GN=pof4 PE=1 SV=3 [Rhizoctonia solani AG-1 IB]
	c24613.graph_c0	1.25714	2.10054	3.97067	0	0.126137	0	0.00558625	-5.88554	down	--	--	Cellular Component: mediator complex (GO:0016592);;	K15151|9.09238e-18|ath:AT5G41910|MED10A; Mediator complex, subunit Med10; K15151 mediator of RNA polymerase II transcription subunit 10 (A)	[K]	Transcription	Transcription factor subunit Med10 of Mediator complex	Mediator of RNA polymerase II transcription subunit 10a GN=MJC20.1 OS=Arabidopsis thaliana (Mouse-ear cress) PE=1 SV=1	PREDICTED: mediator of RNA polymerase II transcription subunit 10b-like isoform 2 [Fragaria vesca subsp. vesca]
	c57281.graph_c0	7.91061	6.98228	8.65123	0	0.0001	0	9.37232e-06	-3.06031	down	--	--	--	--	--	--	Myb/SANT-like DNA-binding domain	--	hypothetical protein F775_23121 [Aegilops tauschii]
	c71269.graph_c0	3.26231	2.06531	1.36013	12.601	13.9704	15.1705	0.00522547	2.72655	up	--	--	Biological Process: response to stress (GO:0006950);; Biological Process: pattern specification process (GO:0007389);; Biological Process: regulation of cellular metabolic process (GO:0031323);; Biological Process: single-organism developmental process (GO:0044767);; Biological Process: meristem development (GO:0048507);;	--	--	--	Myb/SANT-like DNA-binding domain	--	unnamed protein product [Triticum aestivum]
	c79527.graph_c0	1.09401	3.10304	5.30931	0	0.0001	0	0.00604342	-1.85057	down	--	--	Molecular Function: DNA binding (GO:0003677);;	K09338|2.5047e-06|sly:101255883|homeobox-leucine zipper protein HAT5; K09338 homeobox-leucine zipper protein (A)	[R]	General function prediction only	Homeobox domain	Homeobox-leucine zipper protein ATHB-5 GN=ATHB-5 OS=Arabidopsis thaliana (Mouse-ear cress) PE=1 SV=1	hypothetical protein M408DRAFT_329958 [Serendipita vermifera MAFF 305830]
	c35644.graph_c0	1.34793	2.16288	4.39647	0	0	0.0001	0.00841658	-0.850568	down	--	--	--	K09338|1.16455e-07|pda:103710059|homeobox-leucine zipper protein HOX16-like; K09338 homeobox-leucine zipper protein (A)	[R]	General function prediction only	Homeobox domain	Homeobox-leucine zipper protein HOX16 OS=Oryza sativa subsp. japonica (Rice) PE=2 SV=1	homeodomain-leucine zipper protein HD3 [Gossypium hirsutum]
	c66707.graph_c0	3.85447	4.51178	3.45294	26.9527	27.7042	22.4172	0.00217235	2.77804	up	--	--	Molecular Function: DNA binding (GO:0003677);; Biological Process: transcription, DNA-templated (GO:0006351);;	--	--	--	--	Homeobox-leucine zipper protein ROC8 OS=Oryza sativa subsp. japonica (Rice) PE=2 SV=2	Homeobox-leucine zipper protein ROC8 [Aegilops tauschii]
	c32072.graph_c0	4.95495	6.18764	15.055	0.281125	0.147805	0.11364	0.00266523	-5.51478	down	--	--	--	K08900|2.22806e-39|mis:MICPUN_99023|hypothetical protein; K08900 mitochondrial chaperone BCS1 (A)	[O]	Posttranslational modification, protein turnover, chaperones	BCS1 N terminal;; ATPase family associated with various cellular activities (AAA);; Ribosomal protein L35Ae;; Homeobox domain	60S ribosomal protein L35a-3 GN=RPL35AC OS=Arabidopsis thaliana (Mouse-ear cress) PE=3 SV=1	Putative Bcs1p [Rhizopus microsporus]
	c77308.graph_c0	4.48905	5.46152	14.2218	0.45829	0	0	0.00617221	-5.61832	down	--	--	--	--	[R]	General function prediction only	Homeobox domain;; Homeobox KN domain	--	--
	c63542.graph_c0	61.3633	76.7505	58.5567	17.0894	12.2842	15.8671	0.0016252	-2.03413	down	--	--	Molecular Function: DNA binding (GO:0003677);; Molecular Function: sequence-specific DNA binding transcription factor activity (GO:0003700);; Cellular Component: nucleus (GO:0005634);; Biological Process: regulation of transcription, DNA-templated (GO:0006355);; Biological Process: ethylene-activated signaling pathway (GO:0009873);; Biological Process: response to anoxia (GO:0034059);; Biological…	--	--	--	AP2 domain	Ethylene-responsive transcription factor ERF073 GN=ERF073 OS=Arabidopsis thaliana (Mouse-ear cress) PE=2 SV=1	predicted protein [Hordeum vulgare subsp. vulgare]
	c56935.graph_c0	19.5707	5.15203	4.02206	45.0268	70.6226	60.6557	2.16565e-05	2.69946	up	--	--	Molecular Function: DNA binding (GO:0003677);; Molecular Function: sequence-specific DNA binding transcription factor activity (GO:0003700);; Cellular Component: nucleus (GO:0005634);; Biological Process: regulation of transcription, DNA-templated (GO:0006355);;	--	--	--	--	Ethylene-responsive transcription factor RAP2-3 OS=Arabidopsis thaliana (Mouse-ear cress) PE=1 SV=2	AP2/EREBP-like protein [Hordeum vulgare subsp. vulgare]
Protein kinase activity (3)
	c68413.graph_c0	0	0	0	6.36003	6.53222	4.23756	6.08339e-08	4.72655	up	[RTKL]	--	Molecular Function: protein kinase activity (GO:0004672);; Cellular Component: cytoplasmic membrane-bounded vesicle (GO:0016023);; Molecular Function: ion binding (GO:0043167);;	--	--	--	Protein kinase domain;; Protein tyrosine kinase;; Wall-associated receptor kinase galacturonan-binding;; EGF-like domain;; Calcium-binding EGF domain;; Ulp1 protease family, C-terminal catalytic domain	Wall-associated receptor kinase 2 (Precursor) GN=WAK2 OS=Arabidopsis thaliana (Mouse-ear cress) PE=1 SV=1	Wall-associated receptor kinase 2 [Aegilops tauschii]
	c42329.graph_c0	0	0	0	1.50409	1.99896	2.00979	0.00578825	5.72655	up	--	--	Molecular Function: protein serine/threonine kinase activity (GO:0004674);; Molecular Function: calcium ion binding (GO:0005509);; Molecular Function: ATP binding (GO:0005524);; Biological Process: protein phosphorylation (GO:0006468);; Molecular Function: polysaccharide binding (GO:0030247);;	--	--	--	Calcium-binding EGF domain	Wall-associated receptor kinase 3 (Precursor) GN=WAK3 OS=Arabidopsis thaliana (Mouse-ear cress) PE=2 SV=2	Wall-associated receptor kinase 5 [Aegilops tauschii]
	c34865.graph_c0	0.926784	0.567805	1.10399	0	0	0.0001	0.00762171	-6.72655	down	[RTKL]	--	Molecular Function: protein kinase activity (GO:0004672);; Molecular Function: ion binding (GO:0043167);;	K04733|3.20506e-109|obr:102722061|wall-associated receptor kinase 4-like; K04733 interleukin-1 receptor-associated kinase 4 [EC:2.7.11.1] (A)	--	--	Protein tyrosine kinase;; Protein kinase domain	Wall-associated receptor kinase 5 (Precursor) GN=WAK5 OS=Arabidopsis thaliana (Mouse-ear cress) PE=2 SV=1	Wall-associated receptor kinase 5 [Triticum urartu]
